# Supplementary material for: Proteomic landscape analysis of undifferentiated pleomorphic sarcoma
Source: Genome Med. 2026 Mar 20;18:50. doi: 10.1186/s13073-026-01626-w (PMC13127049; doi:10.1186/s13073-026-01626-w)
Supplement: Supplementary file 2 — Supplementary Material 2. [file 13073_2026_1626_MOESM2_ESM.xlsx]

## Sheet: Description
Supplementary Tables:
Table S1: Detailed clinical information of the 80 patients with UPS (the proteomic cohort).
Table S2: Proteomics data. This sheet contains 5,861 proteins quantified in at least half of the samples. The values were subjected to log2 transformation.
Table S3: Proteins significantly upregulated or downregulated in UPS tumors compared to nontumors.
Table S4: Enriched upregulated pathways in UPS.
Table S5: Enriched downregulated pathways in UPS.
Table S6: Differentially expressed proteins in the three proteomic subtypes.
Table S7: Specific KEGG pathways in the three proteomic subtypes.
Table S8: Cox model analysis of PRMT6
Table S9：Detailed clinical information of the 75 patients with UPS ( a validation cohort).
Table S10: Proteins associated with local recurrence in UPS.
Table S11: Gene Ontology (GO) analysis of local recurrence in UPS.
Table S12: Cox model analysis of recurrence
Table S13: Cox model analysis of PAWR
Table S14: Lung metastasis-associated proteins in UPS.
Table S15: KEGG pathway enrichment analysis for lung metastasis in UPS.
Table S16: Cox model analysis of lung metastasis
Table S17: Cox model analysis of CD163
Table S18: Differentially expressed genes in CD163+ macrophages compared with CD163- macrophages.
Table S19: The interaction network between CD163+ macrophages and other cells.

## Sheet: Table S1
Table S1：Detailed clinical information of the 80 patients with UPS.
Patient NO.	Tumour labeling for proteomics	Corresponding normal tissue labeling for proteomics	Gender	Age（years）	Location	G grade	TNM	Stage	Proteomic subtypes	Pathological margin	Recurrence	Metastasis	Death at follow-up	Overall survival (months)
1	T-37		Male	72	Trunk	G3	T1N0M0	II	III	Negative	Yes	No	No	113
2	T-35	N-10	Male	57	Extremity	G3	T2N0M0	IIIA	II	Negative	Yes	Lung metastasis	Yes	30
3	T-49		Male	63	Extremity	G3	T1N0M0	II	I	Negative	Yes	Lung metastasis	Yes	17
4	T-66		Female	74	Extremity	G3	T1N0M0	II	II	Negative	No	Lung metastasis	Yes	38
5	T-7		Male	77	Pelvis	G3	T2N0M0	IIIA	III	Negative	Yes	No	Yes	77
6	T-8		Female	60	Extremity	G3	T2N0M0	IIIA	I	Negative	No	No	No	158
7	T-9		Male	54	Extremity	G3	T1N0M0	II	II	Negative	Yes	No	Yes	52
8	T-30	N-7	Male	60	Trunk	G3	T1N0M0	II	I	Negative	No	Lung metastasis	Yes	36
9	T-12		Male	58	Trunk	G3	T1N0M0	II	I	Positive	Yes	Lung metastasis	Yes	3
10	T-11		Male	70	Extremity	G3	T1N0M0	II	I	Negative	No	Lung metastasis	Yes	25
11	T-16		Male	57	Pelvis	G3	T3N0M0	IIIB	III	Negative	Yes	Lung metastasis	Yes	40
12	T-17		Male	83	Trunk	G3	T2N0M0	IIIA	I	Negative	Yes	Lymph node metastasis	Yes	19
13	T-18		Female	54	Extremity	G3	T2N0M0	IIIA	III	Negative	No	No	No	140
14	T-73		Male	68	Extremity	G3	T1N0M0	II	I	Negative	No	Lung metastasis	Yes	57
15	T-32	N-8	Male	83	Trunk	G3	T3N0M0	IIIB	III	Negative	Yes	Lung metastasis	Yes	22
16	T-19		Male	35	Trunk	G3	T2N0M0	IIIA	I	Negative	No	Lung metastasis	Yes	5
17	T-41		Female	65	Trunk	G3	T1N0M0	II	I	Negative	Yes	Lung metastasis	Yes	9
18	T-20		Male	58	Extremity	G3	T2N0M0	IIIA	II	Negative	No	No	No	136
19	T-21		Female	57	Trunk	G3	T2N0M0	IIIA	II	Negative	No	No	Yes	96
20	T-22		Male	67	Trunk	G3	T4N0M0	IIIB	II	Negative	No	Lung metastasis	Yes	8
21	T-23		Female	55	Extremity	G3	T3N0M0	IIIB	I	Negative	Yes	Lung metastasis	Yes	17
22	T-31		Male	72	Trunk	G3	T2N0M0	IIIA	I	Negative	Yes	No	No	117
23	T-26		Male	76	Trunk	G3	T3N0M0	IIIB	III	Negative	Yes	No	Yes	11
24	T-40		Male	50	Extremity	G3	T2N0M0	IIIA	I	Negative	Yes	Lung metastasis	Yes	7
25	T-25		Female	47	Extremity	G3	T1N0M0	II	I	Negative	Yes	Lung metastasis	Yes	65
26	T-27		Male	58	Extremity	G3	T4N0M0	IIIB	I	Negative	Yes	Bone metastasis	Yes	18
27	T-28		Male	62	Extremity	G3	T1N0M0	II	III	Positive	No	No	No	128
28	T-29	N-6	Female	83	Extremity	G3	T2N0M0	IIIA	II	Negative	Yes	Bone metastasis	Yes	32
29	T-33	N-9	Female	55	Trunk	G3	T2N0M0	IIIA	I	Negative	Yes	Lung metastasis	Yes	12
30	T-34		Female	43	Extremity	G3	T2N0M0	IIIA	I	Negative	Yes	No	No	114
31	T-36		Female	60	Extremity	G3	T3N0M0	IIIB	II	Negative	No	No	No	113
32	T-39	N-11	Male	66	Trunk	G3	T2N0M0	IIIA	II	Negative	Yes	Lung metastasis	Yes	34
33	T-42	N-13	Female	56	Extremity	G3	T1N0M0	II	II	Negative	No	No	No	105
34	T-45	N-15	Male	42	Trunk	G3	T2N0M0	IIIA	III	Negative	Yes	No	No	100
35	T-44	N-14	Female	78	Trunk	G3	T2N0M0	IIIA	II	Negative	No	No	No	102
36	T-58	N-19	Female	53	Extremity	G3	T1N0M0	II	II	Negative	No	Lung metastasis	Yes	20
37	T-71		Male	67	Extremity	G3	T2N0M0	IIIA	II	Negative	Yes	No	No	71
38	T-51		Male	61	Trunk	G3	T3N0M0	IIIB	I	Negative	No	No	No	93
39	T-50		Male	62	Extremity	G3	T1N0M0	II	III	Negative	Yes	Lung metastasis	Yes	59
40	T-52	N-17	Male	62	Extremity	G3	T2N0M0	IIIA	III	Negative	No	No	No	92
41	T-53		Male	53	Extremity	G3	T2N0M0	IIIA	II	Negative	Yes	No	Yes	31
42	T-55		Male	39	Extremity	G3	T1N0M0	II	I	Negative	No	Lung metastasis	Yes	12
43	T-56	N-18	Male	67	Trunk	G3	T2N0M0	IIIA	II	Negative	Yes	Lung metastasis	Yes	24
44	T-57		Male	49	Extremity	G3	T1N0M0	II	II	Negative	Yes	No	No	88
45	T-68		Female	72	Trunk	G3	T3N0M0	IIIB	II	Negative	Yes	Lung metastasis	Yes	20
46	T-59		Male	57	Extremity	G3	T1N0M0	II	III	Negative	No	No	No	83
47	T-60	N-20	Male	83	Trunk	G3	T4N0M0	IIIB	I	Negative	Yes	Lung metastasis	Yes	8
48	T-61		Male	79	Trunk	G3	T4N0M0	IIIB	III	Negative	Yes	Lung metastasis	Yes	6
49	T-62		Female	55	Extremity	G3	T2N0M0	IIIA	I	Negative	Yes	Lung metastasis	Yes	60
50	T-63		Male	78	Trunk	G3	T2N0M0	IIIA	III	Negative	Yes	No	Yes	2
51	T-64	N-21	Male	75	Extremity	G3	T1N0M0	II	I	Negative	Yes	Lung metastasis	Yes	22
52	T-65	N-22	Female	59	Extremity	G3	T4N0M0	IIIB	III	Negative	No	No	No	78
53	T-67		Female	70	Extremity	G3	T3N0M0	IIIB	I	Negative	No	No	No	76
54	T-70	N-25	Female	36	Extremity	G3	T2N0M0	IIIA	II	Positive	Yes	Lung metastasis	Yes	61
55	T-72	N-27	Female	72	Trunk	G3	T2N0M0	IIIA	II	Positive	No	No	Yes	18
56	T-69	N-24	Male	73	Trunk	G3	T3N0M0	IIIB	III	Negative	Yes	Lung metastasis	Yes	35
57	T-74	N-28	Female	64	Extremity	G3	T2N0M0	IIIA	III	Negative	No	No	No	67
58	T-76	N-29	Female	56	Extremity	G3	T2N0M0	IIIA	I	Negative	Yes	Lung metastasis	Yes	37
59	T-77		Male	43	Extremity	G3	T2N0M0	IIIA	III	Negative	No	No	No	65
60	T-78	N-30	Female	78	Extremity	G3	T3N0M0	IIIB	I	Negative	Yes	Lung metastasis	Yes	5
61	T-79	N-31	Male	41	Extremity	G3	T1N0M0	II	II	Negative	No	No	Yes	48
62	T-80	N-32	Male	51	Extremity	G3	T1N0M0	II	III	Negative	No	Lung metastasis	Yes	36
63	T-81	N-33	Female	15	Extremity	G3	T2N0M0	IIIA	I	Negative	No	Lung metastasis	Yes	18
64	T-82	N-34	Male	63	Extremity	G3	T1N0M0	II	III	Negative	No	No	No	56
65	T-83		Female	66	Extremity	G3	T3N0M0	IIIB	I	Negative	No	Lung metastasis	Yes	37
66	T-84	N-36	Male	70	Extremity	G3	T4N0M0	IIIB	II	Negative	No	No	Yes	3
67	T-85	N-37	Male	55	Extremity	G3	T4N0M0	IIIB	III	Negative	No	No	No	49
68	T-86	N-38	Male	62	Extremity	G3	T4N0M0	IIIB	III	Positive	Yes	Bone and liver metastasis	Yes	26
69	T-15		Male	84	Extremity	G3	T2N0M0	IIIA	II	Negative	Yes	No	Yes	9
70	T-93		Female	65	Extremity	G3	T1N0M0	II	I	Negative	No	Lung metastasis	Yes	39
71	T-92		Male	70	Trunk	G3	T1N0M0	II	II	Negative	Yes	Bone metastasis	Yes	67
72	T-95		Male	69	Extremity	G3	T1N0M0	II	II	Negative	Yes	No	No	54
73	T-87		Female	56	Trunk	G3	T1N0M0	II	I	Negative	Yes	Lung metastasis	Yes	35
74	T-88		Female	64	Extremity	G3	T1N0M0	II	II	Negative	No	No	No	44
75	T-43		Male	86	Extremity	G3	T2N0M0	IIIA	III	Negative	Yes	No	No	104
76	T-94		Male	55	Extremity	G3	T2N0M0	IIIA	II	Negative	Yes	Lung metastasis	Yes	45
77	T-90		Male	74	Extremity	G3	T4N0M0	IIIB	II	Negative	No	Lung metastasis	Yes	7
78	T-91		Male	76	Trunk	G3	T2N0M0	IIIA	III	Negative	No	No	No	46
79	T-38		Female	54	Trunk	G3	T3N0M0	IIIB	II	Negative	Yes	No	No	113
80	T-89		Male	51	Extremity	G3	T1N0M0	II	II	Negative	No	No	Yes	35

## Sheet:  Table S2
Table S2：Proteomics data.
Protein	N-10	N-11	N-13	N-14	N-15	N-17	N-18	N-19	N-20	N-21	N-22	N-24	N-25	N-27	N-28	N-29	N-30	N-31	N-32	N-33	N-34	N-36	N-37	N-38	N-6	N-7	N-8	N-9	T-11	T-12	T-15	T-16	T-17	T-18	T-19	T-20	T-21	T-22	T-23	T-25	T-26	T-27	T-28	T-29	T-30	T-31	T-32	T-33	T-34
IGLV4-69	0.270007	0.137297	-0.619588	0.383185	1.09124	0.600747	0.167611	1.26729	-0.0833637	0.934391	0.854896	0.683712	1.74334	0.627394	-0.372143	-0.327829	0.11276	0.386634	-0.296565	0.971717	-0.553691	-0.304868	0.864729	0.986575	1.04863	1.20009	0.119545	-0.0675987	-0.107167	-0.154206	0.688243	1.9478	0.340119	0.630794	1.56326	0.241896	0.650979	-0.551444	0.620618	-0.0434333	0.812398	-0.046036	-0.0738282	0.448642	-0.36556	-0.0943213	0.242385	0.765347	-0.976638
IGLV3-16	0.516938	0.540273	0.552344	0.582437	0.721369	0.20669	0.182666	0.0236997	0.194784	0.109915	0.249287	-0.026178	0.254881	0.462833	0.235059	0.400393	0.130719	0.135557	-0.0151204	1.01322	0.704043	0.552658	0.367632	0.301686	0.445579	0.467934	0.672021	0.283169	-0.285588	0.293802	-0.138928	0.459598	0.197115	0.551904	0.102597	-0.462636	-0.0817803	-0.0300132	0.129531	0.785426	0.567493	0.18683	0.100945	0.256464	-0.447021	-0.321136	0.348613	0.384558	-0.381191
IGLV3-10	-0.00509072	0.342072	-0.0346489	0.0703513	0.587288	-0.342391	-0.361267	-0.216426	-0.440273	-0.120222	0.0992951	-0.504431	0.440526	0.512998	0.240464	-0.0446147	-0.606503	-0.589891	-1.12335	0.263311	0.362546	-0.280875	-0.339971	0.0820407	-0.121548	-0.415319	-0.734554	-0.963311	0.251378	0.156514	-0.407681	1.10007	0.343978	-0.321102	-0.109166	-0.0421303	-0.296832	-0.0334285	0.22344	-0.218596	0.544635	0.107266	1.46599	0.713248	-0.186091	-0.00217871	0.691811	0.374818	-0.500708
IGHV3-49	0.128607	0.121321	0.305846	0.312316	0.344557	-1.27835	0.224456	-0.812316	0.125138	0.250583	0.285593	0.167502	-0.354029	0.760905	-0.7342	-0.988198	-0.464703	-0.408384	-1.12922	0.428984	-0.508327	-0.583467	-1.53902	-0.901424	0.114599	0.0838196	0.0145211	0.107458	-0.317401	-0.221581	0.403943	2.26358	0.299008	1.14027	-0.0340311	0.411668	-0.0560929	-0.389977	0.677856	-0.274773	1.63516	0.114526	1.31558	0.628989	-0.583988	0.127164	0.569875	0.0406836	-0.331661
IGHV3-15	-0.128017	-0.408539	-0.49115	-0.660479	0.746799	-0.849894	-0.571462	-0.0239494	0.273517	0.296977	0.0357554	0.00975233	0.149619	0.534809	-0.184081	-0.818283	-0.473785	-0.384428	-1.54307	0.803093	-0.949564	-0.450851	-1.28175	-0.518173	-0.00469018	0.078989	-0.20791	-0.186277	-0.345808	0.20635	0.801297	2.11493	0.0700092	0.588915	0.0258446	0.486814	-0.123314	-0.336764	0.584276	-0.286035	1.51559	0.11214	1.07676	0.639258	-0.550436	0.477001	0.385811	0.10931	-0.867165
IGHV2-26	-0.0610133	0.958921	0.475891	0.663517	0.269114	-0.500897	-0.427571	0.272379	0.209983	1.03538	0.816826	0.551636	0.553517	0.420131	0.508049	0.528241	-0.441641	-0.459289	-0.261932	0.468453	-0.128257	-0.278699	-0.313414	0.399818	0.144458	0.320357	0.0462407	0.109198	0.198286	0.0345806	-0.187967	1.66161	0.440868	0.403269	-0.049549	0.329444	-0.245475	-0.417359	0.402663	0.0422427	1.40869	0.186674	0.839152	0.498937	-0.298631	0.374441	0.692238	0.282555	-0.712996
IGLV9-49	-0.520427	1.44898	0.236298	-0.779918	1.00108	-0.350602	-0.409461	-0.600562	-0.406277	-0.478013	0.35205	-0.0497949	-0.102559	0.454	-0.15541	-0.487856	0.0123238	0.115877	-0.232524	0.0777118	0.174366	0.110473	-0.115255	-0.0517139	0.111695	0.156892	0.247374	-0.0471705	-0.110485	-0.31632	-0.296829	2.0559	-0.215147	0.23624	0.671262	-1.47987	-0.58143	-1.00148	0.709933	-0.0541482	0.794866	0.550944	-0.0481163	0.263508	-0.820968	-0.488724	0.830366	0.0877062	-1.2084
IGKV2-24	0.621501	0.664457	0.229043	0.558726	0.869744	0.245329	0.262974	0.103072	0.518754	0.591647	0.822523	0.514892	0.302793	0.83921	0.711112	0.873137	0.5422	0.729428	0.328693	1.20737	0.287544	0.289734	0.195738	0.418102	-0.271556	-0.103103	0.758562	0.499388	-0.296313	0.3411	0.301096	1.116	0.0350126	1.37527	-0.032694	-0.0404346	0.518823	-0.147128	0.483887	0.440153	1.64612	0.435008	0.619174	0.88959	0.155016	0.424668	0.800515	0.861497	0.338507
RBM47	0.369453	0.287933	0.50555	0.639675	0.56458	0.379699	0.0718827	-0.27039	0.284061	0.205617	0.490643	0.69716	0.370296	0.618318	0.667324	0.687798	0.144346	0.0135523	0.0581372	0.132346	0.489384	0.298563	0.307914	0.459913	-0.0746092	-0.130969	-0.0882549	-0.0525847	-0.0422311	-0.00871097	-0.00155988	0.427503	-0.10174	0.214361	0.166817	0.0432669	-0.212866	0.792869	0.45516	-0.127785	0.266229	-0.219343	0.00238004	0.664144	-0.0454658	0.0438615	0.0978677	0.185734	-0.504623
UBA6	-0.394785	0.0460509	0.233384	0.228973	0.157581	-0.23212	-0.33809	-0.18834	-0.427641	0.336063	-0.26758	-0.346716	0.00727212	-0.466524	-0.420356	-0.319362	-0.498657	-0.369154	-0.324511	-0.274355	0.251542	-0.0146892	0.0778389	-0.0015899	-0.18267	-0.136095	-0.20433	-0.309079	0.242334	0.232864	0.431497	-0.160561	-0.198861	-0.472356	-0.327267	-0.282565	0.260746	0.424806	-0.299006	-0.259144	-0.0302585	-0.249751	0.0943226	0.21023	0.25092	-0.307896	-0.211382	0.0027568	0.397655
ESYT2	0.0192802	0.131929	0.135974	0.469644	0.511547	0.233818	0.509119	-0.00735882	0.03112	0.0485369	0.225179	0.0345314	0.283005	0.180531	0.0992506	0.142184	0.640038	0.433598	0.305944	0.489917	0.481703	0.482945	0.506275	0.206661	0.437689	0.228934	0.454962	0.399866	0.0366666	-0.0343817	0.297663	0.341258	0.272551	0.117783	0.358425	-0.0791987	0.196066	-0.312137	-0.0519439	0.3753	0.287922	0.229245	-0.0806392	-0.0100808	-0.395052	0.410568	0.275987	-0.0715621	0.00747295
IGLC7	-0.161022	0.232346	0.0538556	0.104347	0.272626	0.0538914	0.181286	0.209945	-0.142908	0.0897232	0.68973	0.230689	0.386439	0.691512	0.323677	-0.615745	0.430304	0.278624	0.204016	0.802348	-0.0402749	0.0655992	-0.23117	0.719627	0.545026	0.145485	0.430823	0.173133	0.00565536	0.132016	-0.338383	1.51008	0.0788265	0.274202	0.0813423	-0.444613	0.0899105	-0.628535	-0.332499	0.213369	1.00321	0.796072	1.35669	1.12694	-0.551189	-0.11613	0.218033	-0.143562	-0.886126
SHTN1	0.0759134	0.124378	-0.558622	-0.410996	-0.277188	-0.457934	-0.361849	-0.599684	0.0882179	-0.761327	-0.398799	-0.386251	-0.0525146	-0.174031	-0.697254	-0.610654	-0.513576	-0.472358	-0.402958	-0.435543	-0.201647	-0.226876	-0.551757	-0.155873	-0.645092	-0.466778	-0.239278	-0.183644	-0.40157	-0.122905	-0.474248	0.22654	-0.0486689	0.500007	0.278193	-0.289336	0.0167638	0.938506	-0.0370349	-0.0739508	-0.0956304	-0.174114	-0.163131	0.748159	0.0198442	-0.343666	0.0180488	0.111753	-0.236616
GXYLT2	-0.223611	-0.17888	0.582816	0.575492	0.25452	-0.703597	-0.710788	0.898592	0.922032	-0.0292212	0.0986765	0.0535752	-0.17978	-0.245574	-0.0892377	-0.0789312	-0.169001	-0.0619029	-0.172231	-0.0806372	-0.238165	-0.141554	-0.275736	-0.377264	0.580433	0.515399	0.550288	0.984658	-0.418562	-0.0585646	1.05835	0.345029	-0.240706	-0.462846	-0.120896	-0.15358	-0.238019	0.226343	0.00610907	0.250469	-0.474387	1.38141	-0.248019	-0.3813	0.0253879	-0.00133998	-0.0196554	-0.881068	0.856441
ARHGAP10	0.298954	0.498537	-0.0608813	0.356544	0.215009	0.41416	0.246435	-0.152496	0.409459	0.0161451	0.213517	0.117518	0.158954	0.220925	0.252872	0.392873	0.23325	0.102301	0.407693	0.329461	0.206527	0.385748	0.208637	0.344542	0.245299	0.0805077	0.1649	0.0597847	0.117367	0.19702	0.261036	-0.20202	-0.131476	0.317215	0.542837	0.0681796	0.403574	0.0368121	-0.0541935	0.0259401	0.22442	0.111333	0.0272832	0.337114	0.06744	-0.0558029	0.468701	0.150473	-0.211258
ILVBL	-0.116175	0.033404	-0.00383117	0.0342477	-0.0789073	-0.0341034	-0.329852	-0.0668529	-0.191873	-0.12451	-0.188779	-0.103338	0.20152	0.0295938	0.118212	0.397808	0.161468	0.140372	0.141065	0.0258339	-0.206284	-0.207905	0.0125222	-0.0328416	0.394333	0.352088	0.434531	0.419471	0.13224	0.0777957	0.0200366	-0.467179	0.40225	-0.141387	-0.18214	0.252406	0.0570272	-0.0925522	-0.252171	0.190553	-0.176664	-0.228821	0.501919	-0.230376	-0.323006	-0.128998	-0.178962	-0.216338	-0.150937
SSC5D	0.497933	0.323928	0.0538031	0.129403	0.18702	0.165993	-0.078099	0.270579	0.00194527	0.589474	0.418911	0.506798	1.16504	0.287803	0.3544	0.283984	0.387261	0.261718	0.0883869	0.0181376	-0.153977	-0.222965	0.109784	0.0246281	0.60397	0.994443	0.39618	0.517869	-0.347957	0.348108	0.0730804	1.48773	0.637696	0.0181833	-0.155289	0.399533	0.496016	-0.376526	-0.520426	1.24685	0.431138	0.239579	-0.364917	-0.831844	-0.266958	0.488638	0.308006	-0.601614	1.10043
FSD2	1.07417	0.668999	-0.143531	-0.0645452	0.33679	-0.0102485	0.120958	1.49936	1.3052	0.880513	0.992255	1.38615	0.465567	1.12067	1.4009	0.957393	0.496013	0.329627	0.74847	0.383859	1.27317	1.16924	1.08562	1.06155	1.25515	1.14197	0.658132	1.05572	-0.29247	0.135054	-0.441813	-0.178929	-0.204628	-0.27641	-0.465706	-0.0227835	-0.58941	-0.4494	-0.373625	-0.14737	0.394784	0.110811	0.235561	-0.197206	-0.652097	-0.334465	-0.124142	-0.692	-0.937178
SH3PXD2B	-0.358107	-0.169614	0.0172127	0.811586	0.7267	0.267186	0.308609	-0.306661	0.169997	-0.389378	-0.17639	0.0586837	-0.0147517	-0.0770685	-0.0716755	-0.171691	-0.0950684	-0.0250258	-0.0965897	-0.136978	0.26759	0.00461011	-0.349757	-0.305463	-0.31002	-0.224342	-0.235454	-0.261922	0.504023	0.818798	-0.13571	-0.132514	-0.0315286	0.510994	1.39344	0.0526895	-0.183353	-0.0238576	0.0838783	0.0683949	0.158311	0.787787	0.266089	0.0684251	1.31542	-0.151448	0.295174	0.72497	0.657908
NBAS	0.494513	0.0562848	0.0800592	-0.048821	-0.0689202	-0.0112546	-0.0739854	0.570304	0.159084	0.577632	0.450491	0.477856	0.233665	0.258105	0.42119	0.498684	0.337956	0.333802	0.298723	0.368019	0.356998	0.204447	0.332651	0.700386	0.565132	0.241616	0.179954	0.0511094	-0.195249	-0.202047	-0.249756	0.0968962	-0.166501	0.074775	-0.281332	-0.0444829	-0.0380871	-0.236691	-0.0778882	0.158541	0.228494	0.369149	-0.0857979	0.0311571	0.259751	-0.0268469	-0.27199	-0.150446	0.0487456
TARSL2	1.62235	0.770017	0.967974	1.10188	1.33084	1.5677	1.53459	0.883007	0.50833	0.807695	0.574224	0.693614	1.12881	0.669962	0.932102	0.768111	1.04421	0.645759	0.922157	0.648765	0.808841	1.07866	1.08575	1.48468	0.606093	0.748021	0.873669	0.803671	-0.508928	-0.579238	-0.331499	-0.611176	-0.574047	-0.458393	-0.803654	-0.86637	0.0484623	-0.365768	-0.377452	-0.299738	-0.775598	-0.151479	-0.488667	-0.319998	-0.397127	0.810988	-0.63775	-0.542454	-0.750317
HEATR9	0.201589	-0.0296646	1.01605	0.730179	0.966253	1.10503	0.959141	1.5212	0.59188	1.68571	1.03228	1.02571	2.16538	1.37507	2.23793	1.6744	1.31485	1.18488	1.66622	0.84653	0.979567	0.729915	2.0149	0.971098	2.39632	2.26633	2.41039	2.18628	-2.77104	-1.00863	-2.24922	-2.74676	-1.91782	-2.6459	-1.65594	-1.68089	-2.01726	-1.46156	-2.17396	-2.10553	-1.29958	-1.75738	-2.03299	-6.63329	-3.40525	-1.8069	-1.85359	-2.94428	-1.16515
VWA8	0.296798	0.341347	0.794781	0.958742	0.775459	0.197734	0.239596	0.0444111	0.197912	0.914322	0.834589	0.694027	0.868817	0.743886	0.898951	0.515495	0.702255	0.53649	0.508767	0.489061	0.0698028	0.383614	0.519311	0.660928	0.586498	0.541968	0.440764	0.970307	-0.169486	-0.163927	0.0391752	-0.138458	-0.376021	0.210452	-0.223817	-0.114484	0.0471437	-0.14043	0.158212	0.0290419	-0.289031	0.506308	-0.340904	-0.272618	0.19708	-0.296094	-0.353289	0.394202	-0.414109
GTPBP10	0.118138	0.0599723	0.163195	0.0853021	0.111331	0.047621	-0.0688343	-0.199325	-0.254453	-0.373264	-0.37572	0.0357687	-0.00318027	0.0885502	0.117085	0.212185	0.120192	0.109526	0.0537021	0.525767	-0.111741	0.0533171	-0.0683362	0.196956	0.537699	0.2358	0.335607	0.677632	-0.0945232	-0.247055	-0.31665	0.271882	-0.135426	0.172632	-0.359475	-0.212294	0.440485	-0.288587	0.133195	-0.315404	0.564656	-0.404219	0.465578	-0.127473	-0.572384	-0.274421	-0.0426144	-0.0579074	0.160488
WDR91	-0.0368897	-0.0688793	0.0602832	0.106626	0.127585	0.115863	-0.0460923	-0.493609	-0.196655	-0.215712	-0.176257	0.0985651	-0.0934233	-0.130154	0.0920933	-0.0916333	-0.0344675	0.023213	0.348149	-0.0305641	0.0213404	0.186932	0.21592	0.0853465	0.0983401	0.172023	0.260891	0.25464	-0.0919207	0.532733	0.0663679	0.167405	0.258623	0.57247	0.575526	-0.0988744	0.271534	0.0909849	0.0354002	0.0313218	0.448805	0.164441	0.508294	0.0108696	0.361105	0.167729	-0.0679513	0.0149086	0.0242534
XIRP2	2.07018	0.255594	1.27213	0.653666	0.547887	1.8816	1.02541	1.41056	1.17532	1.12786	2.1836	0.607642	2.26379	1.32116	1.06273	1.21006	2.56273	1.36854	1.0504	0.749743	0.889689	0.956761	2.59725	0.845175	1.48298	0.966213	2.39438	0.856285	-0.268943	-0.376309	-0.203084	0.185803	-0.495215	-0.0382981	-0.73603	0.7261	-0.750513	-0.54229	-0.398668	-0.573692	0.549977	-0.154892	0.385468	-0.287432	-0.557112	-0.274141	-0.194185	-0.340674	-0.257797
FITM1	1.51199	1.42588	1.25789	0.92008	1.0673	1.34921	1.1811	1.424	0.734847	0.982382	0.496582	0.538618	0.977343	0.648394	1.36808	1.69183	1.21873	1.26795	1.71433	0.91358	1.23249	1.26669	1.63597	1.47474	1.03057	0.975884	0.934803	1.1118	-0.453988	-0.863807	-0.401633	-0.491286	-1.1246	-0.711694	-0.526087	-0.706685	-0.721784	-0.810962	-0.511118	-0.326686	-0.626588	-0.64338	-1.19207	-0.580161	-0.589793	-0.385458	-0.373138	-0.685721	-0.717972
TMEM189	-0.12873	-0.199237	-0.19884	0.261329	0.223114	0.110399	0.466429	-0.918815	-0.48168	-0.605377	-0.604852	-0.464996	-0.428542	-0.230299	-0.0426938	0.0214547	-0.0156691	0.155832	0.0752152	0.403202	-0.923935	-0.787234	-0.875212	-1.04146	-1.03091	-1.01434	-0.763081	-1.26916	0.287237	-0.0897181	0.941054	0.0863575	0.635952	0.181861	0.0357596	0.37814	0.468759	0.630998	-0.303309	-0.140189	0.271678	0.649725	-0.329887	0.0885253	0.702873	0.986109	0.0105858	0.496268	0.139443
CNOT1	0.0634379	-0.120153	-0.16184	-0.15555	-0.0711182	-0.131956	-0.124661	0.0871041	-0.0679586	0.137872	0.11638	-0.016311	-0.264901	-0.238274	-0.217938	-0.172378	-0.0706184	-0.0398581	0.142205	-0.247932	-0.329538	-0.352508	-0.260323	-0.395955	-0.189029	-0.27121	0.111421	0.157477	0.304064	0.0961785	0.4133	0.056316	-0.119863	0.00267238	0.0198602	0.222587	-0.0933712	-0.0328963	-0.188072	0.0289331	0.0959005	0.241182	-0.212696	-0.0717954	-0.0393682	0.00022144	0.0988408	0.0571411	0.324472
CCDC88B	-0.0858414	0.260239	0.254142	0.3709	0.605461	0.010279	0.532947	0.0189167	-0.101039	-0.151802	-0.243907	-0.0730781	-0.0722229	0.234869	0.356391	0.598664	0.297278	0.313389	0.402805	0.229038	0.240645	0.272915	0.37875	0.208335	0.425998	0.555264	0.487827	0.0162824	-0.353707	-0.243188	-0.0546443	0.463209	0.00770622	-0.341519	-0.524903	0.0110704	-0.143524	0.201402	-0.124796	0.208181	0.438344	-0.186202	0.207653	0.304491	-0.0853102	-0.172347	0.00545778	-0.312988	-0.297773
C5orf51	-0.594414	-0.641911	0.169861	0.0587706	0.342138	0.311371	-0.0584663	0.293087	0.799906	0.17496	-0.0880487	0.443346	-0.0932235	-0.241697	-0.201552	-0.0236613	0.0600765	0.287071	-0.150991	0.209494	0.511438	0.27487	0.174052	0.392745	0.386773	0.291175	0.343335	0.234176	0.0309425	0.216959	-0.17641	0.664968	0.00393911	0.868318	0.0121385	0.0060209	0.146631	-0.0709348	0.308529	0.215917	1.14306	0.286163	0.638085	0.272472	0.115277	0.145636	-0.476194	0.261238	0.47289
RBFOX3	-0.179213	-0.564207	-0.299026	-0.582153	-0.517873	-0.336993	-0.354716	0.382403	0.077271	0.027368	-0.165541	-0.134082	-0.27858	-0.245417	-0.0566641	0.0114831	-0.270749	-0.0118789	-0.115222	-0.326703	-0.124026	0.168	0.193597	-0.0791783	-0.381683	-0.0705848	0.133243	-0.0640613	0.250387	0.221016	-0.00421247	-0.0296602	0.200289	0.0894278	0.158054	-0.0489402	0.0672679	0.237996	0.274129	-0.00975363	-0.103264	0.215016	0.213732	-0.0664154	0.243139	-0.0667855	-0.00324367	0.43095	0.449814
FBLL1	0.467205	0.271798	0.207709	-0.0334138	0.125774	0.118004	0.0926168	0.279928	0.124468	0.154919	0.348118	0.269508	-0.0714791	0.0331861	0.280079	0.294427	0.293616	0.0371686	0.0464229	-0.0331736	-0.0712803	-0.187921	-0.0798194	0.0915335	0.366039	0.356138	0.821675	0.45693	-0.128594	-0.0684474	-0.118434	0.815955	0.314683	-0.481372	-0.416339	-0.0914321	-0.221409	-0.336177	-0.192062	1.14051	0.326776	0.608392	0.11661	-0.641389	-0.301312	0.268973	-0.708997	0.464177	-0.363053
SMCHD1	-0.00553663	0.151076	-0.170408	-0.158757	-0.116804	-0.288675	-0.254343	-0.309848	-0.214751	-0.409844	-0.219333	-0.144897	-0.0750433	0.0469226	0.377536	0.320257	-0.0642229	-0.0107516	-0.0228289	-0.0553457	0.253311	0.112287	0.0900476	0.0495943	-0.261579	-0.0326511	0.250083	0.236248	-0.0245303	-0.246335	0.220795	0.228351	0.234052	0.248538	-0.0180917	0.476913	-0.157633	0.566715	-0.0309265	0.125822	0.0594085	-0.00899501	0.277179	0.249119	-0.104761	0.0298408	0.0816612	0.299379	0.0638758
NCF1B	0.367937	0.256148	-0.199473	-0.162285	-0.187488	-0.0688934	0.104728	-0.266031	0.300085	-0.21809	-0.231767	-0.260017	-0.227213	0.223548	-0.165274	-0.154809	0.382191	0.816149	0.807636	0.390994	0.514051	0.434552	0.587071	0.460796	0.212273	0.237369	0.231054	0.109849	-0.0843166	-0.184272	0.49453	0.853576	-0.0915497	0.104301	0.196686	0.2908	-0.0873594	0.22912	0.156588	-0.0384395	0.399003	-0.266624	0.304894	1.04757	-0.286017	-0.417384	0.0396725	-0.424804	-0.39652
METTL15	0.508565	0.366392	0.492587	0.360071	-0.23818	0.00165629	-0.132532	-0.225615	-0.234133	0.283209	0.217477	-0.142201	-0.248432	-0.0856284	-0.0957536	-0.0873947	-0.0379581	-0.0748242	-0.0635555	-0.18612	-0.220469	0.0131529	0.0358536	-0.128116	0.396933	0.491561	0.688464	0.574092	0.0109964	-0.143858	0.124497	0.157198	0.0222714	0.231828	0.00757572	-0.00580517	-0.129756	0.0271539	0.0619634	0.0436943	0.0610442	-0.117851	0.263608	-0.258322	0.106781	-0.271098	-0.199257	0.20133	-0.125095
DHRS7C	1.11075	1.442	1.194	0.955352	1.63812	1.1193	0.611994	1.53005	0.650819	1.28571	0.93802	0.471505	0.713508	0.67179	0.75244	1.44112	0.68816	0.682272	1.00034	0.521106	0.862371	0.442544	0.604406	0.771619	0.448256	0.577161	1.35638	1.22417	-1.01918	-0.68103	-0.608239	-0.604619	-0.522287	-0.680768	-0.60217	-0.696146	-0.489785	-0.750859	-0.416357	-0.386098	-0.203639	-0.491871	-0.647869	-0.536601	-0.446901	-0.261253	-0.348874	-0.541213	-1.12748
MYH7B	-1.77244	1.15129	1.39991	0.776364	1.81542	1.86828	2.00098	1.63246	0.474239	1.32037	1.21874	0.506681	-0.831121	-0.347593	-0.46245	1.10015	-0.195922	0.424526	1.25582	-0.397374	1.47712	0.323899	0.941001	0.179479	1.46104	2.36951	-0.117571	-1.05963	-2.58813	-1.9308	-2.41807	-2.21685	-2.11726	-2.13222	-0.754555	-1.67212	-2.07158	-2.27058	-2.12941	-1.96456	-2.0854	-1.96007	-2.12377	-1.6032	-1.99248	-1.69499	-0.794158	-1.41047	-2.17955
LYRM9	0.259416	0.49733	0.292908	0.257194	0.374258	0.334312	0.458476	0.43671	0.19254	0.897312	0.538006	0.396808	0.7206	0.48288	0.150811	0.30533	0.611756	0.519331	0.274864	0.335437	0.421069	0.249004	0.236717	0.272575	0.615844	0.204364	0.157814	0.276367	-0.126755	0.017683	0.0281195	0.126392	-0.0951709	-0.189426	0.203354	-0.0309436	0.036755	-0.513001	-0.534206	0.216628	0.00655314	0.167607	-0.197903	0.142936	-0.00635223	0.0511618	-0.188769	0.367035	-0.316531
SMTNL1	1.31434	-0.271864	1.42118	0.4019	0.636838	1.5664	1.36809	-0.372684	1.25727	1.2912	0.639601	1.22609	1.23653	-0.214344	1.51397	-0.00629093	0.866973	0.320087	1.30369	-0.204508	0.852816	-0.110161	-0.064944	1.06694	0.0268918	1.91766	0.0259657	0.674264	-2.15289	-1.97556	-2.00625	-1.35527	-1.63571	-1.35667	-1.08866	-2.16537	-2.08057	-2.54232	-2.09324	-1.98496	-2.23496	-1.05661	-2.14568	-1.39475	-1.54339	-1.63351	-0.859014	-1.1741	-1.67392
NUDT19	1.22332	0.443505	0.679442	1.14683	1.06849	0.212146	0.394892	-0.144113	0.108294	0.289132	0.303786	0.374972	-0.0158316	0.401603	0.356487	0.184556	0.952368	0.667365	0.383131	0.676546	0.1183	0.181164	0.314168	-0.0704557	1.19248	0.247799	0.457345	0.703983	0.0501273	-0.614548	0.147828	-0.0819565	0.317214	0.534408	0.586654	-0.246587	-0.0607478	0.161054	0.078769	0.0572613	0.407619	-0.415884	0.238746	-0.315442	0.216673	0.0642093	-0.164176	-0.249916	-0.37706
PRR33	0.807399	0.770486	0.689008	0.723515	0.997248	1.39369	0.796174	0.302567	0.248992	0.641962	0.684787	0.211159	0.216967	0.558639	0.765719	0.748457	0.695187	0.634235	0.812768	0.542836	1.18583	0.606053	1.0033	1.08292	0.845842	1.43307	0.412728	0.868661	-0.526969	-0.530141	-0.369115	-0.288392	-0.505874	-0.296896	-0.391126	-0.334973	-0.773114	-0.372717	-0.38568	-0.0969669	-0.277763	-0.330046	-0.348166	-0.358839	-0.725248	-0.531627	-0.341252	-0.396749	-0.6166
MIF4GD	0.2246	0.368886	-0.0943555	-0.370944	-0.258664	0.842002	0.569152	-0.54135	-0.274224	0.851313	0.150797	-0.302256	-0.190725	-0.510803	-0.361175	0.0337467	-0.498825	-0.399661	-0.501029	-0.492798	-0.481303	-0.609897	-0.417073	-0.422673	-0.781871	-0.528865	-0.0536888	0.0705729	-0.768595	-0.121299	-0.535742	0.816811	-0.465864	-0.666105	-0.154607	-0.244374	-0.850617	-1.02327	-0.420432	-0.480446	0.786576	-0.094565	0.0272562	0.115056	0.0240934	-0.0225278	-0.13129	0.106903	-0.0548676
MYO1G	-0.372722	-0.037707	-0.0515305	0.113697	0.0431572	-0.26674	-0.38883	-0.319521	-0.171016	-0.155422	-0.154015	-0.172618	-0.209477	0.148248	-0.585601	-0.683633	-0.0906436	0.0230726	-0.172024	-0.116832	-0.202986	-0.189432	-0.0478466	-0.132671	-0.0686548	0.679537	-0.691207	0.0288336	-0.0207413	-0.115049	1.12612	0.483933	-0.00610972	-0.450673	-0.400654	0.741227	-0.127992	0.283334	0.252231	0.357312	0.475683	-0.190559	0.00640597	0.790104	-0.293937	0.108447	-0.136213	-0.12023	-0.525207
MYO9A	0.410256	0.594256	0.651362	0.76564	0.989522	0.80572	0.922766	0.722609	0.0764707	-0.0212368	-0.04618	-0.0738565	0.178719	-0.0965719	0.205972	0.189642	0.326146	0.361781	0.332004	0.246589	0.3199	0.27939	0.24261	0.402347	0.493926	0.511943	0.888398	0.924858	-0.384153	-0.132054	0.00876209	0.342514	0.247822	0.32007	-0.503965	0.11124	-0.204055	0.491027	0.0611821	-0.028959	0.056469	0.00136764	-0.262127	-0.629782	-0.0435722	-0.169373	-0.245427	-0.326854	-0.0650692
RABGAP1L	0.0439681	-0.37745	-0.271957	0.0221964	0.0477641	0.0524632	0.102938	0.00462339	0.15864	0.0497834	0.123014	-0.0394748	-0.461789	-0.326104	-0.469143	-0.610049	-0.299743	-0.372778	-0.748241	-0.341295	0.297204	0.0546404	0.00946038	0.266636	-0.045797	0.106816	-0.0295945	-0.132885	0.27538	0.172769	0.199624	0.0778765	-0.406487	0.104069	0.0640706	-0.227992	-0.1169	0.32338	0.137028	0.369384	0.262998	0.600331	-0.0390103	0.0942155	0.943212	0.297641	-0.420814	-0.033348	0.703947
MCRIP1	0.886907	0.366789	-0.208819	-0.0613563	-0.182571	0.0216394	0.143803	0.296777	0.0721701	0.680599	0.293007	0.0531278	-0.104345	-0.181389	0.676986	0.655169	0.16672	0.0714968	0.0540919	0.0151423	-0.32215	-0.16889	-0.301473	-0.204948	0.628787	0.615275	0.189155	0.430072	-0.132115	-0.0520995	-0.240216	0.449357	0.0191214	0.426639	-0.466656	-0.325503	0.369058	0.0212989	-0.0162527	0.0469331	0.790619	0.0334838	0.272306	-0.101863	-0.284551	-0.516247	0.130394	-0.0963695	0.306353
C4orf54	0.604719	0.81287	1.44645	1.09461	1.18519	1.80746	0.802635	2.39219	1.08767	2.13016	1.46741	0.970837	1.16503	0.936187	1.30806	1.00119	1.01342	0.943555	1.17495	0.780493	1.58813	0.945811	1.60501	0.358533	0.346178	1.04745	0.882874	0.732265	-0.615358	-0.473722	-0.444204	-0.269563	-0.479436	-0.681131	-0.412274	-0.24283	-0.545381	-0.23233	-0.599349	-0.903779	0.0737516	-0.743209	-0.28759	0.347452	-0.677769	-0.436022	0.758846	-0.464543	-0.671731
NACA	0.277768	0.139242	0.410134	0.0296242	0.0893176	0.188771	-0.130368	0.899366	0.190443	1.52421	0.885266	0.868869	0.592089	0.258998	0.403437	0.41255	1.22142	0.759592	1.27077	0.0294347	1.28981	0.501121	1.42442	0.614871	0.294115	0.567678	0.147837	0.376081	0.207283	-0.00768226	0.391953	0.0508931	-0.147716	-0.356873	0.708221	-0.1747	0.448838	-0.0940993	0.169222	-0.100434	-0.261342	-0.296029	-0.364914	-0.203202	0.580242	0.421229	-0.118663	0.157011	-0.113062
C11orf98	-0.0927839	-0.297663	0.811035	0.526163	0.288578	0.273754	0.607126	-0.0803467	0.0493704	-0.464661	-0.613233	-0.405174	-0.318379	-0.468225	-0.327579	-0.336144	0.441873	0.091011	0.15626	-0.326328	-0.30899	-0.231405	-0.179281	-0.0701453	0.399385	0.4833	0.215749	-0.0566128	0.0271976	-0.291673	-0.570568	-0.556605	-0.350241	-0.508643	0.0666983	-0.569847	-0.28247	-0.33528	-0.179868	-0.364758	-0.886894	0.410596	0.179095	-0.540196	-0.505997	-0.494314	-0.435935	-0.0692269	-0.926784
SLC35A4	-0.235047	-0.0926232	0.0651697	-0.14653	-0.109934	-0.371696	-0.514551	-0.498647	-0.34423	0.136596	0.0722769	0.249404	-0.441239	-0.15691	-0.189092	-0.241052	-0.0814568	-0.162467	-0.208327	-0.163135	-0.179836	0.0315127	0.165477	-0.0662091	-0.176171	-0.249771	0.0142924	0.000447647	0.107049	0.271909	-0.0983803	0.252818	0.0636516	0.562958	0.604826	-0.233248	-0.157431	-0.0375761	0.210955	0.393345	0.224747	0.25005	0.620805	0.287477	0.484917	0.649044	0.106719	-0.378325	-0.102168
MIDUO	0.696126	0.115385	0.00361478	-0.0179487	-0.0441489	0.0715912	0.172532	-0.292485	0.132046	0.185483	0.429199	0.702019	0.233134	0.0109587	0.120096	0.238773	0.604686	0.655349	0.625191	0.54928	0.513625	0.381969	0.608436	0.36221	0.360525	0.183351	0.314315	0.215461	0.0448071	-0.224313	-0.149535	0.303375	-0.000530919	0.130688	-0.0461864	0.43648	-0.127656	-0.145653	0.0559992	-0.196553	0.480991	-0.327958	0.148289	-0.202281	-0.0590605	-0.199758	0.604928	0.192518	0.32073
DNASE2	-0.435673	-0.540324	-0.933351	-0.59523	-0.620682	-0.985788	-0.739871	-1.1747	-0.994009	0.0876426	-0.328778	-0.270621	-0.239251	-0.550324	-0.256078	-0.29012	-0.27586	-0.714361	-0.606742	-0.573664	-0.0140326	-0.381457	-0.543603	-0.655381	-0.320415	-0.42833	-0.195803	-0.157859	-0.551216	0.213286	-0.0904102	0.724903	0.0714039	0.570073	-0.336182	-0.176003	0.110497	-0.217263	0.379955	0.278012	0.987444	0.0217839	0.598514	0.241916	-0.245907	0.469981	0.414773	-0.417229	0.15883
AGPS	-0.539577	-0.699659	-0.676659	-0.830895	-0.837475	-0.656177	-0.711679	-0.55854	-0.633422	-0.626335	-0.504883	-0.491655	-0.852854	-0.669877	-0.612747	-0.490694	-0.570245	-0.515834	-0.488824	-0.519497	-0.244676	-0.375692	-0.383055	-0.394569	-0.693281	-0.702717	-0.567535	-0.583549	0.331209	-0.0940688	0.298229	-0.0842757	-0.177477	0.171529	-0.112769	0.355946	-0.171025	0.475086	0.0385163	0.0510133	-0.115209	-0.216847	-0.30225	0.273726	-0.0483801	0.0507033	-0.511856	-0.105688	0.328327
KIF2A	0.0117323	0.0133722	-0.0520261	0.0180279	0.000259209	0.191014	0.10719	-0.0239985	-0.0938251	0.0685535	0.0356854	0.0760524	-0.191593	-0.412023	-0.393953	-0.37587	-0.157498	-0.212922	-0.450329	-0.159424	-0.349704	-0.325807	-0.260866	-0.520209	-0.112694	0.0721848	0.192381	-0.0330654	0.242364	0.0802311	-0.0167734	-0.215876	0.103161	0.0608372	-0.192156	-0.0831537	0.120276	0.488533	0.10918	0.00554061	0.189302	0.0361223	-0.057407	-0.178787	0.140029	-0.085524	-0.141924	0.0802599	0.155054
TK2	0.20465	0.73168	0.510465	-0.11218	0.484958	-0.153307	0.0513152	-0.302001	0.0215147	0.0426049	0.376831	0.827302	0.138645	0.440191	0.479711	0.175438	0.230507	0.245011	0.118109	0.113304	-0.140677	0.0583675	-0.0793716	0.0909229	-0.0250137	0.167587	0.310198	0.444199	-0.285135	0.279273	0.110589	0.620123	-0.114189	0.304615	-0.0634817	0.310835	-0.296087	-0.120338	0.0929687	0.395328	0.873905	0.0821053	0.383016	0.305367	0.0205575	0.149157	0.0645225	0.106771	-0.362771
DDX39A	-0.810876	-0.425324	0.0517874	-0.161974	0.0461824	-0.388766	-0.434675	0.0889675	0.0831741	-0.656799	-0.593724	-0.544243	-0.583657	-0.66995	-0.719251	-0.786225	-0.34097	-0.134651	-0.515011	-0.213328	-0.171937	-0.358629	-0.4526	-0.180705	-0.408798	-0.270925	-0.403625	-0.750637	-0.325146	0.00649455	-0.19951	-0.0581494	0.093671	-0.317009	-0.498095	0.272058	0.0250327	0.305361	-0.0259233	-0.239627	-0.286492	-0.457174	-0.183107	-0.0989855	-0.158858	-0.460434	0.373641	-0.261559	0.0227962
PDLIM1	0.503681	-0.0266424	0.900528	-0.0576286	-0.00714845	1.05689	0.689662	0.997119	0.432252	1.17002	0.436683	0.475718	0.720673	0.450554	0.880255	-0.156358	0.286598	0.00997411	0.0256892	-0.153665	0.615426	0.0627584	0.341138	0.233075	0.249501	0.838366	-0.155196	0.288474	-0.573441	0.0921251	-0.798178	0.199766	0.119401	0.0189246	-0.199697	-0.492504	-0.39942	-0.387106	-0.143047	-0.0657676	-0.09501	-0.615885	0.150391	-0.0502534	0.294568	-0.531509	0.182251	-0.065149	0.844116
MYO1C	-0.209357	-0.0905927	-0.0145504	0.213233	0.0127396	-0.305552	-0.266348	-0.120586	-0.176465	-0.262991	-0.17224	-0.424921	0.0720603	-0.161797	-0.431739	-0.279772	-0.235485	-0.172482	-0.254322	0.00539143	-0.244533	-0.159854	-0.222681	-0.300757	-0.0575555	-0.063938	-0.182431	-0.271031	-0.119356	-0.0740382	-0.0249567	-0.326049	-0.162204	0.362959	-0.150226	-0.0366573	-0.209442	-0.112066	-0.0308192	-0.112158	-0.0313288	-0.149796	0.175065	-0.0802076	-0.0330196	0.343008	-0.365736	-0.103618	0.0928726
MYO1F	-0.140836	0.0111813	-0.0490048	0.10454	-0.0130267	0.343917	0.319923	0.628628	0.214373	0.666139	0.230136	0.14242	-0.0331606	0.23032	0.110762	-0.152452	-0.0595017	0.212382	0.721291	0.00830718	-0.0211569	-0.15978	-0.2736	-0.301081	-0.0745463	0.0389936	0.0631923	-0.0076415	-0.294906	-0.254984	0.497797	0.716908	-0.22497	-0.357802	-0.176905	0.165398	-0.507341	-0.139228	-0.144652	0.246016	0.286478	-0.376478	0.339631	0.880823	-0.0997159	0.0680371	-0.33597	-0.225815	-0.814028
SNAP23	-0.196767	-0.129975	-0.029701	-0.0411415	0.0997761	-0.0516839	-0.0762688	0.831656	0.126196	0.357799	0.173566	0.187372	0.22064	-0.0453219	0.218624	0.594804	0.262884	0.269478	0.374209	0.282498	0.34273	0.304656	0.337929	0.33311	0.429502	0.267338	0.370666	0.272484	-0.0773886	-0.229177	0.170622	0.0197169	0.263941	-0.226137	-0.29029	-0.232723	0.081327	0.114584	0.460658	-0.116835	-0.248235	-0.13651	-0.19859	0.304499	-0.232214	-0.0721957	0.04563	-0.319011	0.0502182
HAX1	0.318618	0.617021	0.388192	0.0286946	0.466949	0.875542	0.703243	0.293232	0.286262	0.0840959	0.320729	0.355421	0.0204804	0.439616	0.330975	0.893443	0.670976	0.698192	0.592681	0.477521	0.0180656	0.050806	0.00437503	-0.134829	0.200905	0.580905	0.743767	0.784338	0.349027	0.0805738	-0.0640661	-0.414655	0.293031	-0.0826861	0.541752	0.14489	0.0424622	-0.23403	0.202602	-0.311255	-0.0825155	-0.249698	-0.0171971	-0.121329	-0.0103555	-0.162164	-0.2679	-0.00841105	-0.119041
AIP	-0.0529007	-0.322843	-0.481964	-0.358769	-0.304792	-0.104503	-0.192645	-0.432354	-0.389353	-0.535422	-0.516014	-0.432891	-0.401768	-0.430753	-0.668445	-0.642281	-0.0727728	-0.213897	-0.262052	-0.484555	-0.391183	-0.473515	-0.680348	-0.534055	-0.00541892	-0.0260476	-0.54407	-0.669257	-0.228954	0.339152	0.0815296	-0.107027	0.32277	0.175402	-0.0361073	0.121574	0.678757	0.226191	0.231688	0.0301655	-0.163614	-0.168024	0.416879	0.174204	-0.124499	0.302729	-0.250268	-0.0453583	-0.32852
GTPBP1	-0.11719	0.598169	0.0295957	-0.105687	-0.299389	0.05694	-0.0970057	0.12234	0.430677	-0.576718	-0.0388396	0.0662718	0.190557	0.296436	0.43052	0.411436	0.199952	0.0789723	0.186385	0.0803666	0.12187	0.0067672	0.0707258	0.0305619	-0.383385	-0.230984	0.0626592	-0.0516399	0.220472	-0.125124	0.255531	-0.253346	0.116235	-0.680271	-0.194498	0.608702	-0.319388	0.197549	-0.193402	-0.491827	-0.253236	0.26849	-0.161907	0.763295	0.154891	-0.301641	0.328792	0.0834801	0.197809
LGALS9	-0.192106	-0.257328	0.264824	0.0523055	0.115233	-0.450567	-0.1155	-0.301196	-0.136093	0.100551	0.0727423	0.103519	0.00572248	0.0637695	-0.00714875	0.0283261	-0.367166	-0.167408	-0.563356	-0.431229	-0.269236	-0.27332	-0.164255	-0.0558902	0.13632	0.131667	0.0816586	-0.068018	0.400502	0.373807	1.0182	-0.150283	0.0859634	-0.284315	-0.193584	0.0926311	-0.0969474	-0.144339	0.127889	0.702397	0.93159	0.168448	0.417833	0.83379	-0.174571	0.0645903	0.00911838	-0.190751	-0.269027
STXBP3	-0.00181173	0.0963989	0.218006	0.38127	0.292365	0.242005	0.0941356	0.0395933	-0.40311	0.367928	0.12495	0.193466	0.286122	-0.112943	0.101912	0.230913	0.0883089	0.12143	0.29516	0.0442438	0.514483	0.286469	0.422182	0.280489	0.413085	0.638771	0.504983	0.23545	-0.222666	-0.114865	-0.214805	-0.162983	0.17031	-0.34221	-0.160544	-0.0421216	-0.131084	0.378059	-0.270224	-0.281931	-0.449449	-0.434686	0.0981094	-0.0896006	-0.370154	-0.379157	-0.197854	-0.555053	-0.305144
ARVCF	0.751999	0.544447	1.23942	1.16375	0.902387	1.20184	1.20691	0.941988	0.610193	1.24533	0.375952	0.522364	1.30261	0.891302	1.43243	1.50354	0.965784	0.287705	0.761082	-0.234491	1.0625	0.791895	0.555007	1.13945	1.32666	1.1662	1.05658	1.40052	-0.610527	-0.271879	0.221233	-0.763263	-0.21731	-0.0828394	-0.766467	-0.4942	-0.875668	-0.458293	-0.44707	-0.672634	0.771104	-0.128097	0.442313	-0.393882	-0.210656	-1.27168	-0.294334	0.395439	-0.744568
C11orf58	-0.309197	-0.472547	-0.460535	-0.477509	-0.813395	-0.165944	-0.509942	-0.289868	-0.129097	-0.686105	-0.571009	-0.443072	-0.303345	-0.474316	-0.0952636	-0.343448	-0.819128	-1.04646	-0.758168	-1.47446	-0.383381	0.115097	-0.0904966	-0.177316	-0.894167	-0.418972	-1.14346	-1.03708	0.196131	0.361849	-0.442013	0.119139	-0.0498952	0.756333	0.429563	-0.637562	0.984109	-0.668924	0.944924	-0.408388	0.365623	0.492908	0.705217	0.122095	1.02878	-0.50237	0.0515989	1.22592	0.287366
AP3B1	-0.365494	-0.0133008	-0.190274	-0.000800893	-0.0287289	-0.0554172	-0.197631	-0.223941	-0.381825	-0.172893	-0.129253	-0.121419	-0.205961	-0.248093	-0.37698	-0.392578	-0.118762	-0.211311	-0.250576	-0.0560472	-0.205163	-0.124816	-0.157447	-0.284376	-0.111759	-0.156341	-0.0843841	-0.0799021	0.313037	0.116494	0.553418	0.0108233	-0.0386597	0.22939	0.149378	0.417143	0.259672	0.150958	-0.161938	0.540086	0.099573	0.281083	0.162671	0.275598	0.380721	0.466853	-0.228093	-0.0504818	-0.177689
LGALS8	-0.124102	-0.0235019	0.100514	0.139376	0.503841	0.0518488	0.00958423	0.446765	0.312035	0.322715	0.305738	0.134794	0.151462	0.636921	0.551281	0.516232	0.754711	0.425008	0.118378	0.0979432	0.334901	0.104023	0.444357	0.187752	0.0853302	0.32142	0.518328	0.415765	0.422394	0.133712	0.221033	-0.189918	-0.175006	-0.239761	0.049146	-0.239459	0.0571719	-0.110533	0.00898175	0.234964	-0.114366	0.207078	0.409658	-0.303369	0.174724	0.254442	-0.292109	0.323238	-0.0883991
NDUFS8	0.555999	0.313909	0.715002	0.110249	0.211158	0.718711	0.882252	0.834975	0.208865	0.74797	0.106865	0.576139	0.557249	0.444066	1.00374	0.602357	0.522039	0.429962	0.538518	0.24169	0.696855	0.38018	0.549968	0.978199	0.820812	1.02276	0.248457	0.857931	-0.498602	-0.101218	-0.288	-0.606448	-0.148637	-0.559117	-0.510451	-0.470413	0.0515399	-0.064875	-0.30584	0.057992	-0.35298	-0.274744	0.0304947	0.00188365	-0.555957	-0.250647	-0.174564	-0.27056	-0.308906
NFKBIE	-0.125948	-0.218306	-0.958464	-1.13234	-1.51299	0.098706	-0.889085	-1.92244	-0.926413	-1.2789	-0.775238	-1.29204	-1.26557	-0.620709	-1.50408	-1.71637	-1.11477	-1.83972	-2.14907	-1.22266	-0.841794	-0.772789	-0.939224	-1.05637	-0.230001	-0.446941	-1.22639	-1.12872	0.316534	0.789715	-1.02058	-0.292347	-0.395135	0.0566084	0.105899	-5.40216	0.797179	0.41409	0.708747	0.174993	0.437469	0.19881	1.0035	0.787355	-0.600206	-0.894915	0.4485	0.0673908	1.15317
PSMD11	0.122236	0.277121	0.199935	0.227822	0.312834	0.371836	0.260186	0.409245	0.297373	0.395054	0.47417	0.464354	0.167885	0.1703	0.209356	0.225536	0.342865	0.325373	0.463581	0.199095	0.338369	0.181879	0.368031	0.382798	0.237751	0.0895951	0.403353	0.178656	0.03648	-0.0341936	0.176315	0.0944517	0.0573721	0.0615055	0.251863	0.103457	0.0731775	-0.160443	0.00724655	0.11954	0.419322	0.0856497	0.114119	-0.0136165	0.229563	0.142911	0.197597	0.160229	0.0918177
PSMD12	0.0718689	0.115911	0.414453	0.457659	0.374859	0.473549	0.237152	0.397121	0.0838551	0.0303842	0.102514	-0.0238093	0.116116	0.0487379	-0.0315119	0.143674	0.0373122	0.0998781	0.100488	0.163322	-0.00692202	-0.0106372	0.180243	0.09573	0.435295	0.148951	-0.016155	-0.18862	0.188924	0.0143895	0.364879	-0.0421908	-0.101869	-0.0916356	0.176026	0.312636	-0.0149801	-0.146052	-0.0112208	0.163515	0.032224	-0.133266	0.0275723	-0.0584363	0.141563	0.0585874	0.274758	0.161529	-0.00757101
PSMD9	-0.525148	-0.576829	-0.360564	-0.188575	-0.150015	-0.14472	0.492455	-0.290664	0.179168	0.142594	-0.106078	0.217886	-0.575355	-0.706125	-0.186914	-0.166422	-0.207849	0.0123079	-0.0266282	-0.245754	-0.20909	-0.314318	-0.571727	0.809054	0.496961	0.632111	0.489389	0.479399	-0.231767	-0.112448	-0.544766	-0.749743	-0.332136	-0.833775	-0.349057	-0.62943	0.666734	-0.378152	-0.433666	-0.390844	-0.443393	-0.386595	-0.431528	-0.541527	-0.647338	-0.607578	-0.59495	-0.632855	0.0796884
ATOX1	-0.428929	0.30572	-0.71658	-0.243426	-0.634846	-0.989791	-1.10284	-0.629191	-0.283464	-0.068891	-0.193827	-0.053653	-1.29471	-0.94337	-0.892282	-1.25414	-0.785273	-0.872308	-0.71999	-1.04659	-0.961318	-0.680188	-0.786338	-1.03179	-0.116472	-0.164543	-0.555086	-0.50768	-0.140164	0.453659	0.117734	-0.735396	0.160307	-0.473545	-0.0447711	0.197602	0.0353634	0.284956	-0.0609444	-0.0468117	-0.239341	-0.158926	0.240406	0.380256	-0.560353	-0.705822	-0.89078	-0.815182	-0.108312
PGRMC1	-0.942413	-0.907416	-0.644975	-1.23401	-1.34883	-0.76969	-0.926206	-0.864397	-0.51305	-1.33116	-1.40391	-1.38553	-0.843862	-0.83443	-0.892232	-1.15039	-1.21685	-1.29259	-1.4208	-0.99531	-0.874828	-0.722634	-0.901545	-0.671306	-1.44615	-1.41001	-0.799017	-1.21007	0.355408	-0.345088	-0.263216	-0.230299	-0.0236038	0.0203306	-0.31211	-0.0722883	0.759161	-0.0396361	0.0472247	0.235771	-0.395647	0.507861	-0.286735	0.698232	-0.426761	0.531181	0.37801	0.016462	-0.486907
SUPT5H	-0.155101	-0.236488	-0.19138	-0.344482	-0.350586	-0.147987	0.0527878	0.228259	0.130098	-0.431112	-0.190052	-0.15218	-0.0797433	0.132946	0.101956	0.218568	-0.392515	-0.334688	-0.282679	-0.0118022	-0.179405	-0.00889264	-0.0938671	-0.028963	-0.364448	-0.36218	-0.214713	-0.278074	0.338234	0.329292	0.276579	-0.195681	0.252921	0.158755	0.0607364	0.0542444	0.115254	0.406282	0.245168	-0.0539858	0.476978	0.110048	0.177415	0.275448	0.349998	0.0979111	0.0634265	0.605295	0.232808
TAF4	-0.0302497	-0.128813	-0.179729	-0.22471	-0.0360578	-0.130737	-0.191281	-0.316128	-0.166437	-0.583334	-0.449414	-0.630915	-0.584685	-0.222001	-0.547565	-0.506382	-0.275574	-0.326092	-0.496032	-0.159705	-0.33662	-0.278835	-0.62471	-0.667225	-0.598409	-0.211722	-0.115869	0.144344	0.30604	0.178167	0.0125992	-0.283484	-0.196198	-0.0437145	0.428072	-0.101209	0.462607	0.364144	-0.0641077	0.291618	-0.159871	0.586541	-0.0327489	0.290405	0.0337428	-0.161711	0.325076	0.325911	0.338891
DFFA	0.022177	-0.153692	0.0374447	0.0380792	-0.156847	0.698108	0.540369	0.321821	0.33223	-0.0656967	0.374155	0.297956	0.260074	0.608919	0.379775	0.233704	0.447294	0.347488	0.617207	0.267043	0.580125	0.0592976	-0.15765	0.703439	0.024913	0.149847	0.634486	0.648543	-0.103031	0.321579	-0.180774	0.684644	0.403798	-0.0392383	-0.27685	-0.264108	0.194256	0.19629	0.499935	0.00666539	0.617613	0.111795	0.234855	-0.17278	0.282056	0.323197	0.0292154	0.0822034	0.0274956
HIP1	-0.0498606	-0.0916387	0.165437	0.570599	0.618256	0.0936243	-0.0306491	-0.388783	-0.25247	-0.126721	0.358512	0.541269	0.0330082	-0.129516	-0.271286	-0.253495	-0.127373	-0.0117279	-0.182544	-0.0152841	0.184922	-0.112997	-0.123166	-0.00425263	0.0982764	0.908774	-0.039511	-0.118517	0.0302158	0.17922	0.338844	-0.0530526	0.177176	-0.106025	-0.177651	-0.0426572	-0.105515	0.548169	0.0727794	0.421466	0.386584	0.275803	-0.265901	-0.0956019	0.113459	-0.161765	0.0553739	0.19973	0.672135
CLIC1	-0.765801	-0.901625	-0.749069	-0.40884	-0.289073	-0.55256	-0.756623	-0.810294	-0.724321	-0.406044	-1.02908	-0.81479	-0.452147	-0.855389	-0.945629	-1.4435	-1.06352	-1.15425	-1.38269	-0.959015	-1.28976	-0.936197	-1.24776	-1.28788	-0.554006	-1.10577	-1.09799	-0.87196	-0.0293204	-0.209076	0.14721	0.0850186	-0.00115556	-1.09264	-0.436937	-0.0840563	0.135821	-0.194394	0.00306464	-0.467524	-0.404382	-0.801464	0.126624	0.438269	-0.457866	-0.322464	-0.621748	-0.636713	0.284153
EIF3F	-0.131981	0.144331	0.149981	-0.163454	-0.231718	-0.0790065	-0.0948783	0.0107302	-0.116708	-0.190941	0.0600017	-0.164638	-0.176475	-0.28239	-0.235699	-0.0558572	0.0840389	0.0484384	0.325523	-0.0774495	-0.372195	-0.0679744	0.131592	-0.33554	0.0812033	-0.060966	-0.0344	-0.0840925	0.243201	0.121233	-0.331882	-0.10309	-0.218616	-0.510387	0.0466271	-0.173019	0.332963	0.513552	-0.0815766	0.064501	-0.33242	-0.11858	-0.19428	-0.162056	0.223263	-0.0494291	-0.238503	0.0595294	-0.150721
PIK3CD	-0.0013148	0.547325	0.0481704	0.148654	0.180681	0.22214	0.385233	0.036146	-0.0326811	1.3145	0.427607	0.247615	0.627063	0.609262	0.479263	0.544932	0.0844492	0.2708	0.171388	-0.0245504	0.0510359	0.0351654	0.0943801	-0.126302	-0.0173733	0.0850341	0.0769896	-0.0716189	-0.122329	-0.00589504	0.694719	0.709461	-0.121953	-0.279842	-0.4639	0.00440768	0.0824308	0.547403	-0.0888846	0.59221	0.209259	-0.462218	0.067263	0.392404	0.0996454	0.326165	0.175092	0.0958659	-0.815879
PDHX	1.61543	1.25803	1.49414	1.40785	1.4303	1.15809	1.47936	0.864983	1.08644	1.06522	1.02506	1.26095	0.713504	1.07113	1.21785	0.937777	1.15235	1.0619	1.16269	1.1919	1.05436	1.23667	1.02381	1.43683	1.12834	1.54179	0.645824	1.35857	-0.326118	-0.270621	-0.561997	-0.105321	-0.390822	0.161123	0.511318	0.00595053	-0.131715	-0.348054	-0.205004	-0.277596	-0.447381	-0.189731	-0.220348	-0.141005	-0.460563	-0.34341	-0.085097	-0.0286326	-0.698962
MATN2	0.404346	-0.463672	-0.280216	-0.263142	-0.457936	-0.33193	-0.746465	-0.169752	1.24327	-0.315459	-0.518466	-0.044886	-0.0750196	-0.201358	-0.000972152	-0.324551	-0.207358	-0.487911	-0.624874	-0.691832	-0.145523	-0.193695	-0.925986	-0.351039	-0.542075	-0.226796	-0.64663	-0.642509	0.618138	0.0581558	-0.74715	-0.00318954	-0.340894	-0.688141	0.55585	0.086042	0.477823	-0.830299	-0.643735	-0.595114	-0.239448	-0.718245	-0.641104	-1.22629	1.22906	-0.284263	-0.495304	0.355072	1.034
QSOX1	0.653513	0.68605	-0.250791	-0.114423	-0.26314	0.426825	0.384865	-0.153442	0.346884	-0.532159	-0.580841	-0.495774	-0.181469	-0.180446	-0.198526	-0.236272	0.422159	0.164746	0.123949	0.290398	-0.00163165	-0.264136	-0.300489	-0.231027	-0.162162	-0.258821	-0.372102	-0.761633	-0.276911	-0.389389	-0.192094	1.28691	0.235581	0.0717107	-0.56546	-0.146076	0.796156	-0.122063	-0.0204873	-0.16885	-0.0280614	-0.149862	0.254304	-0.214728	-0.428281	0.351471	0.0433549	1.01973	-0.635824
DCTN6	0.576346	0.594076	-0.180319	0.297929	0.745215	-0.188816	-0.318345	-0.256905	-0.103538	-0.053813	0.122598	-0.0321069	0.318134	0.154836	0.296659	0.949745	0.505783	0.940079	1.17099	0.579358	0.395134	0.996777	1.06266	0.251446	0.484071	0.882528	1.24967	0.726324	0.193122	0.360664	-0.137629	-0.798599	-0.224665	0.180732	0.519542	0.138754	0.22004	-0.200189	-0.322752	0.07525	0.0709997	0.189755	-0.2434	-0.342158	-0.117296	-0.0724283	-0.194107	-0.395498	-0.291693
WASL	0.0981622	0.203612	0.507329	-0.743422	-0.797282	0.454865	0.191944	-1.04017	0.111059	0.0481618	0.155236	-0.145603	-0.0388813	-0.617912	-0.492331	-0.511252	-0.487884	-0.877088	-0.54195	-1.11512	-0.619085	-0.452752	0.201541	-0.281481	0.894322	0.454939	-0.558306	-0.368064	0.055769	-0.00831996	0.354215	-0.530099	0.437935	-0.595087	0.311852	-0.212249	0.887612	0.189331	-0.265059	0.036423	-0.50741	-0.0275246	-0.26625	-0.309895	-0.573462	-0.135752	-0.0390043	-0.409497	-0.581837
IPO5	0.00991348	-0.185135	0.0701838	-0.0786554	-0.156855	-0.0207222	0.0238991	0.344511	-0.0164219	0.351858	0.0744561	-0.0174641	-0.11382	-0.333227	-0.305476	-0.318637	-0.26968	-0.291413	-0.207559	-0.290292	-0.233172	-0.127791	0.600693	-0.216484	0.251725	0.059634	-0.0976395	-0.108434	-0.130035	-0.167461	-0.171909	0.655837	0.491417	-0.0760765	-0.351384	-0.0945694	0.0992619	-0.0634491	0.298608	-0.130956	0.559502	0.0686002	-0.103863	0.0809145	-0.18692	-0.156774	0.536349	-0.206266	0.335697
POLRMT	0.075891	-0.482884	0.117241	-0.15297	0.00795713	0.023304	0.0330655	-0.581852	-0.0562564	-0.574124	-0.00696687	-0.171254	-0.0781098	0.253734	0.381168	0.202121	-0.0211521	0.0430055	-0.0255898	0.324895	-0.0399519	-0.029342	0.0142005	0.0640302	0.263497	0.198788	-0.343108	-0.4435	0.240124	-0.0756285	0.519009	0.045706	-0.280237	0.173185	0.107196	-0.308882	-0.825347	0.400307	-0.143631	0.409356	0.445123	0.253119	0.164616	-0.385021	0.0302279	0.175718	-0.0203079	0.365584	0.406439
EEF2K	0.65782	0.760258	0.155114	0.532633	0.569198	1.03941	1.06331	0.414255	0.667931	1.06956	0.0939918	0.228952	0.829921	0.613368	0.821051	1.17155	0.258416	0.4674	0.867522	0.192356	0.46175	0.359736	0.389918	0.0411334	0.378595	0.477368	0.326314	0.377422	-0.691868	-0.438574	-0.0379309	-0.357547	-0.18677	0.0624103	-0.349383	0.42308	-0.608866	-0.301846	-0.349057	-0.14714	0.0213694	-0.0263167	-0.199175	-0.189988	-0.224835	0.335822	0.246211	-0.317234	-0.320293
SAP18	-0.527955	-0.599193	-0.520024	-0.372024	0.100173	0.0744776	0.281366	0.614197	-0.2048	0.583116	-0.368541	-0.380785	-0.0170978	-0.6493	-0.710523	-0.851943	-0.47568	-0.681247	-0.271043	-0.618711	-0.932275	-0.526746	-0.712934	-0.0700578	-0.186877	-0.331631	-0.487237	-0.0261999	0.302077	0.496153	0.394595	-0.42208	0.249081	-0.37634	0.413893	0.120279	0.306903	-0.197543	0.490653	-0.0739909	-0.488399	0.134324	0.0904766	0.0243813	-0.18914	-0.153713	0.148362	0.329517	0.0519856
EML1	-0.200356	-0.0167357	0.0452351	0.149859	0.101465	0.388426	0.218848	0.1888	0.0489396	0.391075	-0.116212	-0.175105	-0.168514	-0.0896031	0.0464568	0.11419	0.161861	0.327835	0.594946	0.0911729	-0.0509235	0.0124262	-0.0350625	-0.0174779	0.173445	0.032541	0.0720139	-0.0307958	-0.159214	-0.0873204	-0.177215	0.10541	-0.261056	0.238794	-0.0978024	0.371394	-0.470467	0.0548748	-0.382108	-0.157304	-0.292279	-0.0501025	-0.407699	0.0189054	-0.129231	0.193069	-0.134046	-0.0114259	-0.210217
IGF2BP3	-0.313046	-0.32292	-1.01059	-1.19223	-1.02025	0.170546	-0.417591	-0.0154703	-0.50834	-0.456285	-1.4571	-1.33771	-1.62351	-1.06991	-0.642176	-1.17435	-0.463565	-0.364312	-0.285135	-0.459885	-1.67445	-1.49672	-1.34921	-1.78126	-1.33493	-1.10489	-1.11703	-1.78117	0.35013	0.284887	-1.04554	-1.37361	-0.48332	-1.37692	-0.556797	-0.0189187	0.0702656	0.229431	-5.48294	-0.0970104	-5.48294	0.468299	-0.120908	-0.996149	-0.555662	-1.80033	-0.7696	2.68297	-1.12716
DNM1L	0.477577	0.159591	0.265517	0.0996736	0.192369	0.102302	0.0565229	0.15729	0.04851	0.0447351	-0.0465036	0.0862284	0.358855	0.390223	0.566435	0.404175	0.47202	0.407866	0.343853	0.171289	0.322565	0.281564	0.156123	0.397667	0.456096	0.418172	0.183484	0.23125	-0.158628	0.0986772	-0.193652	-0.20148	-0.100561	-0.188047	0.0918892	-0.000629201	-0.000629598	0.072488	0.218194	-0.224273	-0.116743	0.19414	-0.527228	0.0605592	-0.15455	-0.445457	-0.148161	0.0690119	-0.367845
RTCA	-0.0373833	0.184746	0.512298	0.364211	0.309618	0.028281	-0.0368157	0.0753804	-0.00786452	0.250711	-0.104453	-0.0397519	0.111851	0.162878	0.0949773	0.204851	0.308728	0.247909	0.327138	0.116708	0.42935	0.429177	0.369487	0.0349665	-0.0864018	-0.125108	0.142708	-0.166054	0.155268	0.29672	0.146023	-0.0309866	-0.143682	0.00199012	0.12028	-0.0195442	-0.151906	0.0923956	0.101754	0.0941624	0.409097	-0.058598	-0.138205	0.0708575	-0.0771477	0.493136	0.0299279	-0.0554126	-0.000213627
PIK3C2A	0.217442	0.220256	0.140959	-0.0876522	-0.28272	-0.049456	0.614501	-0.802377	-0.512276	-0.690944	-0.63233	-0.503875	0.0580476	-0.0372001	0.155607	0.167589	0.0479871	0.112624	0.179977	-0.203563	-1.1084	-0.586172	-0.849548	-1.25607	0.198204	-0.12039	-0.0614224	-0.456832	-0.00786317	-0.0675059	-0.352064	0.156674	0.206524	0.390911	0.137321	0.60488	-0.066388	0.12013	-0.285556	0.373173	-0.124679	-0.0881744	-0.0963743	-0.176709	-0.433845	-0.22346	0.0688152	0.416069	-0.103703
PIK3R2	-0.692027	-1.16275	0.0799899	0.137923	0.179613	-1.92705	-1.56295	0.780852	-0.234365	0.532182	-0.67737	-0.9888	0.643754	-0.0277568	0.437751	-1.00817	1.41079	1.20566	1.78246	-0.49219	1.03945	0.595811	1.27617	1.17932	0.329218	0.700845	0.522902	0.664261	0.928174	1.07839	0.992762	-5.0323	1.14605	-5.0323	-0.307269	-0.21705	-0.400396	-0.143019	-0.449354	-0.225268	-0.520676	0.00631137	-0.16056	-1.05618	0.451228	-0.684015	-0.921309	-0.319534	0.0270642
GOLIM4	0.311326	-0.0772823	-0.261386	-0.196604	-0.393117	-0.418376	-0.400847	0.396645	0.0533162	0.108192	0.0904376	0.157136	-0.246178	-0.2532	-0.331077	-0.379567	-0.322296	-0.567242	-0.625111	-0.515567	-0.472261	-0.226269	-0.529048	-0.408556	-0.284247	-0.0654954	-0.0253368	-0.147268	0.351278	-0.0728857	-0.0566763	0.281297	0.330365	-0.251073	0.324394	0.214368	-0.137642	-0.106921	-0.0703012	0.458962	0.175785	0.491256	-0.308058	-0.288571	0.358755	0.584049	0.00338635	-0.0853407	0.162309
AGRN	-0.199675	-0.266414	-0.33577	-0.121782	-0.355068	0.148807	0.074125	-0.0838656	-0.101216	0.15949	0.0471693	-0.0720173	0.526944	0.062569	0.0596488	0.132824	0.0987422	0.0240735	0.0642759	-0.0330526	-0.281152	0.0453619	-0.102595	-0.393865	0.199008	-0.140926	0.0484751	0.246768	-0.295185	-0.0894102	0.065923	0.166401	0.343365	0.138268	-0.0624505	0.303387	-0.508316	0.139125	0.0278505	0.0307844	0.211281	-0.262162	-0.55261	-0.478183	-0.171146	-0.0351099	-0.293583	0.130817	-0.231612
PLOD2	-0.164205	-0.404007	-0.245004	-0.628541	-0.677862	-0.38641	-0.308639	-0.360299	-0.0540777	-1.0494	-0.783779	-0.779879	-0.895995	-0.6161	-0.318041	-0.560979	-0.561034	-0.577399	-0.440939	-0.778713	-0.372795	-0.382939	-0.643687	-0.668668	-1.18599	-1.09606	-0.660446	-0.730552	0.691071	0.119928	0.37607	-0.0412852	0.422216	-0.182369	0.692899	1.09971	0.0973638	-0.230137	0.246853	-0.46945	-0.0974953	-0.483826	-0.046716	-0.485256	0.891513	0.857585	0.421758	-0.131729	0.630676
EXOC5	0.164935	0.813856	0.603543	0.564048	0.480497	-0.423185	-0.547339	0.474717	0.405484	-0.317987	0.0673558	0.00883582	0.298376	0.0493189	0.0188127	-0.0165386	0.315753	0.211113	0.348933	-0.0215686	-0.0239108	-0.0094527	-0.0622206	-0.00242286	0.2279	0.641564	0.439597	0.401729	0.321006	0.152222	0.232187	-0.0170217	0.280072	0.016793	0.252918	0.221746	0.150195	0.138636	0.302856	0.304597	0.473652	0.157223	-0.273468	0.30026	-0.137746	-0.0169272	-0.169805	-0.183726	0.148386
HMGN4	-0.180102	-0.688143	-0.30432	-0.224138	-0.323889	-0.384115	-0.113674	-0.509401	-0.670234	-0.356638	-1.11987	-1.02215	-0.509564	-1.22392	-0.489644	-0.821614	-0.389238	-0.997494	-0.474765	-0.931997	-1.1108	-0.610351	-0.66911	-0.479898	-0.611267	-0.4872	-1.81445	-1.34658	0.0508841	-0.692655	-1.03776	-0.640814	-0.455178	-0.784688	-0.175051	-0.452549	-0.0542591	-0.787658	0.284131	-0.935747	-0.743816	-0.265102	1.26645	0.249399	0.293348	-0.630813	-0.367716	0.0273374	-1.31289
PSMD14	-0.278961	0.073327	0.143231	0.110316	-0.0223251	0.146068	0.0490199	0.386586	0.117166	0.56532	-0.051256	-0.193339	0.0896981	0.189025	0.147148	0.127253	0.194714	0.216587	0.179567	-0.221056	0.240157	0.160469	0.372963	0.168439	0.147444	-0.085115	-0.180705	-0.357993	0.284371	0.333587	0.0300366	0.22313	-0.03095	0.0983695	0.28742	-0.320826	0.306828	0.273084	0.171085	0.35745	0.0275786	0.233767	0.211331	0.312675	0.355027	0.413935	0.26408	0.236105	0.138989
BIN1	1.10653	1.26547	1.12183	1.08283	1.23284	1.36831	1.28909	1.82624	0.888556	1.66689	0.918931	0.90929	1.70835	0.688136	1.01252	0.95226	1.2748	1.10138	1.52748	0.504111	0.980694	0.623421	1.06254	0.809694	1.6648	1.38587	0.962428	0.563322	-1.2771	-0.985936	-1.35385	-0.82398	-0.905688	-0.747194	-0.681307	-0.678954	-1.28771	-1.48627	-0.987296	-0.929743	-0.344023	-1.03742	-0.896105	-0.986533	-0.599178	-0.812261	-0.742694	-0.904936	-1.13876
KPNA3	0.271754	0.581115	0.24491	0.514091	0.833376	0.940269	1.08024	0.565398	0.467888	0.991556	0.950699	0.638773	0.571288	0.325532	0.487912	0.718923	0.656905	0.485568	0.64579	0.232247	0.79915	0.576761	1.17651	0.867066	0.991411	0.677674	0.645107	0.399217	-0.170096	-0.382467	-0.0225647	-0.582663	-0.0989845	-0.841683	-0.485814	0.103858	0.0559684	-0.183083	-0.430184	-0.208281	-0.653203	-0.321246	-0.873022	-0.43645	-0.389252	-0.844856	-0.116097	-0.284386	-0.139904
STK25	-0.00410825	0.127382	0.887502	0.943025	0.829572	0.71542	0.769869	-0.139807	0.0677406	-0.284127	0.199752	0.498746	0.355632	0.345369	0.847858	1.03896	0.330088	0.406149	0.299106	0.130476	0.329553	0.79918	0.727584	0.720964	-0.00412694	0.162029	0.557779	0.335682	-0.339413	0.234623	-0.00469371	-0.00620056	0.301717	0.288834	0.149904	0.204373	0.0238587	-0.125751	-0.0742214	0.205001	0.214237	0.106163	0.110467	0.0900017	0.193357	0.0904221	-0.0880487	0.633615	-0.117306
KRIT1	0.292577	0.274468	-0.0194544	-0.120343	-0.565945	0.195888	0.07074	-0.472713	-0.279556	0.437404	0.631011	0.48588	0.408233	0.195673	-0.286991	-0.255808	-0.228492	0.10807	0.14341	0.1259	0.240654	-0.22485	0.0334389	0.291819	0.12997	-0.0265442	-0.0446316	0.228051	0.0703879	0.222942	0.281717	0.267972	-0.0296825	0.322227	-0.116758	0.353866	0.248548	0.442709	0.774324	-0.112226	-0.128277	-0.256496	-0.163702	0.534603	-0.505842	-0.0551817	0.0603809	0.0181287	-0.347265
VWA5A	-0.120483	0.162802	0.092649	0.195498	0.0279779	-0.257441	-0.160272	-0.213142	-0.388297	0.114366	0.121787	-0.0176964	0.120376	-0.287987	-0.611193	-0.563804	-0.129128	-0.0795474	-0.0966823	-0.285014	0.166973	-0.0893004	0.103459	0.124444	-0.273768	-0.427564	-0.102441	-0.431025	0.497023	0.0825315	0.192701	-0.0971236	0.206648	-0.428387	0.565038	-0.323217	0.558302	-0.543647	-0.0248444	-0.189008	-0.0476566	-0.47926	0.153868	-0.0840446	-0.306231	0.406923	0.0800722	0.429993	-0.461429
PES1	0.661188	0.376809	-0.0894826	-0.0139808	-0.0433748	0.254296	-0.0584989	0.230483	0.00968717	0.109454	-0.0305904	0.2121	-0.149736	-0.113467	-0.0370086	-0.194325	0.393118	0.189698	0.140371	0.118455	-0.509503	-0.330153	-0.411567	-0.352491	-0.371487	-0.332307	-0.339812	-0.284752	0.324831	-0.183575	-0.0557076	-0.468312	-0.143179	-0.510951	0.136117	0.254414	0.0487925	0.506856	-0.172556	-0.218582	-0.537552	-0.230746	-0.537538	-0.286564	0.0666151	-0.142935	0.106853	0.498854	-0.0354929
SDCBP	-0.0202681	-0.063919	0.0216893	0.0825931	0.0625964	0.0997863	0.0171544	-0.335461	-0.00380646	0.0143376	0.390401	0.488819	0.144247	0.160945	0.157371	0.171678	0.149863	0.277877	0.0830957	0.3615	0.52832	0.258786	0.399534	0.404489	-0.0062047	-0.0585185	0.278053	0.149758	-0.067772	0.190001	0.228967	0.989596	-0.139465	0.260516	-0.00513312	0.0370558	-0.00687838	0.196834	0.0475821	0.197553	0.995317	-0.0389179	0.541191	0.480867	-0.243513	0.136652	0.113942	0.193645	-0.0198778
MPHOSPH10	-0.32484	-0.444178	-0.0962843	-0.0574365	-0.206764	-0.058392	-0.213346	0.0814539	0.125705	0.0999979	0.250039	0.243613	-0.306627	-0.253141	-0.0769944	0.375251	0.126655	0.126179	0.283064	-0.0679885	-0.0602957	0.262673	0.241682	0.45322	-0.159164	-0.205245	0.113066	-0.0435965	0.201497	-0.107635	-0.212989	0.0260504	0.108172	-0.120522	0.385464	0.0363105	-0.227015	0.325914	-0.00947902	0.218359	-0.320967	0.305145	-0.223793	-0.0265545	-0.0445017	0.0211973	0.298988	0.383628	0.337797
NOP56	-0.473156	-0.268687	-0.448901	-0.520984	-0.32291	-0.197247	-0.130964	-0.531153	-0.517492	-0.591546	-0.564553	-0.563481	-0.329048	-0.554683	-0.489389	-0.413478	-0.680275	-0.747276	-0.658308	-0.545073	-0.39066	-0.270485	-0.244289	-0.400736	-0.377533	-0.671104	-0.382174	-0.556168	0.0858957	-0.145926	-0.346342	-0.3609	0.00367947	-0.0621423	-0.0643214	0.0740151	0.094031	0.0988947	-0.209937	0.00467162	-0.444234	-0.261191	-0.258038	-0.112403	-0.239627	-0.0625494	-0.155464	0.170303	0.299363
DDX3X	0.0742694	-0.0518821	-0.314073	-0.329223	-0.338578	0.173448	0.154231	-0.077564	0.100051	0.0809847	0.132168	0.422664	0.0615027	0.0240767	0.103353	0.0230588	0.371839	0.16953	0.139108	0.155584	0.168442	0.111533	0.254192	0.0129157	0.00816832	0.269093	-0.0734475	0.00763463	0.400739	0.154029	0.0141616	-0.0905489	0.118013	0.258563	0.305907	0.0467104	0.16184	0.461619	0.0679575	-0.197937	0.275027	-0.11017	-0.0119817	-0.0589159	0.552375	-0.0852315	-0.0146051	0.376699	0.109301
RNASET2	-1.44928	-1.26384	-1.64621	-1.16271	-1.3706	-0.795295	-0.887732	-0.602829	-0.772699	-0.835753	-0.678704	-0.281441	-1.03253	-0.42366	-0.286417	-0.788278	-1.12851	-1.309	-1.26475	-1.21842	-0.450041	-0.65245	-0.920891	-0.0336592	-0.669123	-0.686806	-0.605229	-0.897425	-0.543786	-0.0459974	0.283874	-0.31787	0.250507	-0.753893	-0.76774	-0.770591	0.0235986	-0.315812	0.763711	0.207185	0.151731	0.0118083	0.623434	0.914186	-0.663036	-0.297637	-0.336705	-0.210737	-0.609936
PODXL	0.0726729	-0.0470895	-0.381082	-0.466691	-0.304408	-0.160487	-0.388527	-0.273054	-0.114292	-0.263967	-0.203518	-0.11331	0.085682	-0.101377	0.301759	-0.0542837	-0.211095	-0.555053	-0.395402	0.131097	-0.0762456	-0.0807628	-0.0659471	-0.248866	0.055928	0.168262	0.0226774	0.368821	0.320103	0.00451582	0.40584	-0.266221	0.244793	-0.0597552	-0.472221	0.402273	-0.518919	0.721376	0.130282	-0.0593656	-0.236424	0.11048	0.0655138	-0.0208187	-0.413564	-0.20778	0.215488	-0.236283	0.281417
FCN1	-0.111936	0.317991	0.441129	0.511147	0.471582	0.171988	0.134302	0.148172	0.768393	0.569591	0.511349	0.324803	0.113285	0.469091	0.138449	-0.155808	0.0164669	-0.176917	-0.234953	1.97799	0.712843	0.554205	0.610114	0.782197	0.423796	0.654118	0.944238	0.779729	-0.287325	-0.0473344	1.30161	1.72149	-0.250575	0.297795	0.302856	-0.187834	-0.00559929	-0.300907	-0.181577	0.252379	0.832341	-0.248184	1.54255	0.979902	-0.758732	-0.236734	-0.141573	-0.213618	-0.59547
CYR61	-0.286759	-0.279089	0.0466235	0.0791828	-0.0713475	-0.632296	-0.342145	-0.378139	-0.284634	-0.422537	0.206133	-0.239546	-0.420608	-0.382391	-0.377969	-0.397049	-0.371905	-0.396451	-0.466473	-0.223065	-0.497725	-0.36205	-0.163319	-0.271035	0.933234	-0.210091	-0.631899	-0.644132	0.216098	-0.249862	0.767369	0.989056	0.121009	0.926062	-0.297762	-0.0429879	0.385163	0.58285	-0.197456	0.136839	0.256968	0.88176	0.0404316	-0.19879	0.107718	0.0355561	-0.36029	0.432442	0.0280854
PEX12	0.00328369	-0.253427	0.694883	-0.267486	0.0238515	0.109117	-0.104268	-0.191043	-0.157518	0.632542	0.250982	-0.0571476	0.0245913	0.508431	0.498651	0.528082	0.228945	0.202864	0.0694963	0.249426	0.379193	0.117688	0.409127	0.137157	0.232419	0.4655	0.396989	0.594206	0.295921	-0.026983	0.15854	-0.0571159	-0.0734882	0.959102	0.262791	0.327816	0.142775	-0.205948	-0.294251	0.0349049	0.492232	0.621352	0.523066	0.138089	-0.185081	0.0864248	0.0211625	0.0562137	0.297694
PIR	-0.506459	-0.463858	0.0862103	-0.140051	-0.163582	-0.488505	-0.312924	0.447525	0.269204	-0.00918767	-0.0173898	0.103718	-0.403924	-0.332527	-0.600657	-0.759947	-0.192667	-0.0719314	-0.341606	-0.0490056	0.0091886	0.191933	0.0174397	0.494804	-0.322939	-0.552409	-0.216244	-0.745106	0.0695198	0.529615	-0.464041	-0.537483	0.293476	0.677249	0.00765286	0.845087	-0.245197	-0.471123	0.185725	-0.109486	0.350957	-0.616387	1.00671	0.540446	1.38719	0.418859	-0.209397	0.329974	-0.168059
KPNA4	0.273195	0.127048	0.390491	0.0189393	0.143623	0.616931	0.106293	0.819328	0.0854859	0.793166	0.235101	0.161528	0.638081	0.0848038	0.250117	0.274963	0.137771	0.189175	0.294613	0.118951	0.815187	0.252661	0.749864	0.476541	0.761475	0.543609	-0.0198526	0.0220146	-0.163032	0.0254772	-0.337653	-0.389955	-0.114065	-0.387116	-0.159911	0.283202	0.0457009	0.123929	-0.387034	-0.0974823	-0.495671	-0.389937	-0.444143	-0.0591351	-0.47556	-0.590692	-0.124881	-0.357862	0.166334
TRIM38	0.0863884	-0.0663749	-0.317203	-0.09718	-0.171726	-0.608503	-0.745392	-0.527378	-0.224384	0.13976	0.534328	0.695605	0.107564	0.0866574	0.227189	0.286881	-0.243818	-0.585757	-0.467642	-0.285418	-0.128997	0.0744965	0.386009	-0.0155297	0.370719	0.308307	0.730975	0.349821	0.538338	0.274807	0.651619	-0.394584	0.118956	-0.368873	-0.311863	0.468396	-0.148054	0.166722	0.467635	0.481509	-0.156489	-0.0482685	0.340342	0.0106313	-0.092692	-0.274228	-0.0701157	-0.0662096	-0.685086
NFIB	0.0907759	-0.346406	0.380454	0.896218	0.352606	-0.00620087	0.153674	0.743414	0.3335	0.36576	0.608738	0.244057	0.611841	0.0465117	0.0295561	0.392998	0.225974	0.374228	0.711831	0.130733	-0.224933	-0.0793429	-0.260784	-0.489689	-0.0162882	-0.389344	0.0542264	-0.238768	-0.210065	0.709843	0.228961	-0.251853	-1.01951	0.931121	-0.676203	-0.238215	0.252741	-0.935782	0.534952	0.425359	0.493308	0.0498579	0.980211	0.180243	-0.986315	0.616199	0.942091	0.705142	1.5055
PPP6C	-0.78069	-0.991212	-0.170597	-0.253011	-0.496998	-0.229538	-0.409794	-0.291351	-0.373606	-0.48587	-0.50511	-0.453978	-0.220184	-0.49203	-0.280921	-0.112783	-0.448491	-0.513807	-0.549035	-0.41606	-0.222178	-0.244019	-0.207634	-0.34125	-0.0419247	0.0172022	0.271007	-0.143677	0.297896	0.00575994	0.695143	-0.0426265	0.0286485	-0.194189	-0.0918687	0.209937	0.325025	0.000382832	0.0425995	-0.0757595	0.361733	0.119411	0.231175	-0.0322223	-0.148085	-0.141381	-0.0621941	-0.16854	0.439884
NME4	-0.952009	0.335561	0.0513134	-0.487401	-0.208561	-0.300996	-0.248979	0.380308	0.265105	-1.36603	-1.15623	-1.13923	-0.440288	-0.436719	-0.560764	-0.691554	-0.732898	-0.73196	-0.763697	-0.566472	-0.406651	-0.558751	-0.528079	-0.422448	-0.440627	-0.808477	-0.982274	-0.602652	0.0938844	0.187876	-0.243968	0.0379662	0.322159	0.802889	0.202435	-0.142212	0.282102	-0.0062698	0.126335	-0.440703	0.366735	0.404199	0.0198637	-0.28417	0.373256	-0.566932	0.370842	0.640911	-0.508314
CES2	1.01763	1.56314	0.898882	-0.0210053	0.0437807	0.450641	0.37264	0.351478	0.370557	1.04018	1.38173	0.318458	0.908509	1.49462	0.0702525	0.412027	0.610696	1.06231	0.138952	0.691526	0.228764	0.828561	1.05424	0.550489	1.7166	0.874816	0.300195	1.01106	-1.09244	-0.793367	-1.37877	-0.913481	-0.858292	0.156379	-0.88793	-1.10673	-1.19391	-1.65817	-0.70148	-1.0197	-0.513729	-1.06679	-0.242375	-0.796637	-1.20351	-1.13183	-0.802235	-0.994372	-0.790636
MAN2B1	-0.185543	-0.264878	-0.432405	-0.410828	-0.361485	-0.0161226	-0.271294	0.142751	-0.141353	0.136169	-0.120204	-0.151844	-0.144879	-0.207031	-0.0757239	-0.0291125	-0.183955	-0.32347	-0.291243	-0.441415	-0.154603	0.0638409	-0.0339604	0.0723072	-0.21021	-0.0894663	0.166231	0.00395655	0.0754232	0.0417263	0.471131	0.00718498	-0.0124209	-0.117425	0.154688	0.0552534	-0.292639	-0.163541	-0.102156	0.0793444	-0.0908759	0.40756	-0.465183	0.156963	-0.162216	0.340654	0.0942768	-0.429372	0.27497
FBP2	0.515184	1.65295	0.387385	1.1198	0.738404	0.681221	1.19644	1.72059	1.046	1.57554	0.758426	0.963452	1.00666	-0.423177	0.44357	0.617902	0.106791	0.81047	1.34435	-0.262508	1.74126	0.187958	0.207549	0.51204	-0.147819	1.41857	-0.0540245	0.135982	-1.8724	-1.6967	-1.76996	-1.40541	-1.54806	-1.30827	-0.412409	-1.57906	-1.575	-2.08394	-1.56147	-1.56643	-1.31431	-1.25308	-1.60739	-1.10092	-1.06134	-1.04169	-0.84377	-1.05899	-1.83416
UBE2C	-0.147477	0.311914	-0.576342	-0.674984	-0.0798771	-0.106596	-0.0605346	0.265243	-0.0477403	-0.733769	-0.57166	-0.336137	-1.06117	-1.202	-0.800802	-0.966006	-0.404257	-0.145052	-0.443681	-0.257511	-1.30967	-0.754534	-1.41805	-1.08114	0.0731306	0.459796	0.0885815	-0.107869	0.262822	-0.327062	0.140708	0.0513921	-0.283728	-0.220993	-0.712819	-0.759862	0.0936746	0.0460896	-0.123568	-0.542549	0.831123	-0.0891653	0.278823	-0.334818	0.0615098	-0.350322	-0.222742	-0.497713	-0.144203
ACACB	0.73019	1.38662	0.732802	1.31297	1.41374	1.07454	1.25043	1.41975	1.54514	1.50713	1.57775	1.51219	0.95762	1.22715	1.232	1.44594	1.07632	1.06942	1.27454	1.12771	1.29105	0.930581	0.990562	1.20478	0.967235	1.58507	0.878213	1.65535	-0.111516	-0.362431	-0.26675	0.101609	-0.0704649	0.000784234	0.0467458	-0.166981	0.0360327	-0.286915	-0.196374	-0.221329	-0.247896	0.0764619	-0.13515	-0.319794	-0.204941	-0.158065	0.0728631	-0.0880375	0.204538
PDXK	-0.065003	-0.14769	-0.460694	-0.240468	0.108427	-0.226774	-0.31718	-0.00511757	-0.0276163	-0.070412	-0.0778109	-0.0739504	0.286592	-0.0979316	-0.0131853	-0.0553691	-0.00257049	0.131871	0.0680396	0.0540288	-0.00589139	-0.155303	-0.236479	-0.219565	-0.139448	-0.0679971	-0.107361	0.258236	-0.120758	0.124199	-0.0161256	0.450757	-0.217809	-0.274488	0.21075	0.197153	-0.144981	-0.317581	-0.263286	0.266108	-0.0937753	0.538731	-0.241133	0.370888	-0.42615	-0.0225288	-0.00424967	0.0731388	-0.247954
ARID1A	-0.142303	-0.176486	-0.41096	-0.473893	-0.536422	-0.43044	-0.440525	-0.117382	-0.00245109	-0.492074	-0.478595	-0.458453	-0.494209	-0.493007	-0.219745	-0.36138	-0.310329	-0.344327	-0.259697	-0.192488	-0.401815	-0.21607	-0.461636	-0.413779	-0.640848	-0.500436	-0.487181	-0.449463	0.0918009	0.431722	0.107569	0.228042	0.142027	-0.00288439	0.0636611	0.234317	-0.17921	0.416879	0.0719158	0.101825	-0.28846	0.302495	-0.251755	-0.228597	0.285346	-0.11513	0.00542576	0.60515	0.373245
ISLR	0.580986	-0.102133	0.726065	-0.235847	-0.18074	0.987037	0.63251	0.57802	-0.370835	-0.594412	-0.727895	-0.655711	-0.769003	-0.266121	-0.225469	-0.447178	-0.0944482	-0.391316	-0.63954	-0.704009	-0.530862	-0.596619	-0.766923	-0.670374	-0.609019	-0.26804	-0.756994	-0.771629	-0.526276	-0.728803	-0.976873	-0.107184	0.755932	0.201003	-0.723169	-1.09387	-0.150127	1.00002	0.152578	0.31535	-0.52914	-0.948307	-0.587713	-0.723193	1.34596	0.263989	-0.939544	-0.573667	0.344919
C2CD2L	-0.024695	0.30215	0.0396076	-0.138262	0.382906	0.0116225	-0.0941503	-0.413579	-0.061143	0.208923	-0.472706	-0.53875	-0.152609	0.0058339	0.0718843	0.154587	0.0380753	0.077727	-0.0954544	0.210827	-0.34877	-0.164746	-0.280691	-0.342079	-0.311558	-0.199688	0.131453	0.512089	0.202862	-0.0989477	0.213031	0.679824	0.328234	0.149927	0.263169	-0.733565	0.308429	-0.144757	0.171348	0.373612	0.549238	0.0894655	0.543661	-0.00195893	0.178218	0.145737	0.086075	0.322147	-0.163348
TXNDC9	-0.150163	-0.137371	-0.0105144	0.0148363	0.627903	-0.132018	-0.132456	0.156367	-0.206363	-0.565373	-0.520246	-0.27522	-0.458741	0.0161304	-0.478418	-0.542489	-0.0442055	-0.0715412	-0.218721	-0.26369	-0.286778	-0.371604	-0.0203718	-0.233588	-0.109136	-0.194688	0.113639	0.150965	0.00215153	-0.153084	-0.308359	0.135364	0.214891	0.230528	-0.0424164	0.102425	0.0633891	0.424777	-0.115806	0.0614373	-0.211157	-0.358992	-0.37875	-0.478619	0.0329155	-0.0715106	-0.269127	0.0237863	0.0531662
COX7A2L	0.219246	0.161149	0.41168	-0.213597	-0.125442	0.0966748	-0.146141	-0.490103	-0.0704623	-0.131043	-0.0804344	-0.138469	-0.344528	0.280628	-0.0553115	0.28684	0.156119	0.0201137	-0.0535211	0.0650494	0.0766369	0.1427	-0.025809	0.264513	0.184245	0.194407	-0.0791483	0.343948	0.276318	0.0694052	-0.0976701	-0.62022	-0.0333279	-0.318788	0.376632	0.0977584	0.103528	0.438922	0.0969066	0.0981432	-0.423882	-0.137019	-0.568815	0.0268533	0.103081	-0.13917	-0.303466	-0.516111	0.266362
HSPB6	0.485102	0.742541	1.1421	0.462987	0.454046	0.873191	0.821909	0.301894	0.395402	0.601126	0.0603764	0.845679	1.00558	0.754224	0.961677	0.359408	1.16976	0.788101	0.657527	0.143216	0.271595	0.325762	0.479216	1.21457	0.68766	1.36434	0.639334	0.98476	-0.662172	-0.581937	-0.83753	-0.512665	-0.766048	-0.408292	-0.641353	-0.716526	-0.530112	-0.697194	-0.725243	-0.424462	0.441053	-0.499825	-0.439474	-1.0352	-0.662814	-0.605034	-0.535988	-0.771862	-0.726489
NDUFAB1	-0.545163	-1.36477	-0.974505	-1.07448	-1.31899	-0.329003	0.0301544	0.356417	-1.35685	0.123219	-1.05785	-1.12119	0.595618	-1.0318	-0.965085	-1.40949	-0.61445	-0.673981	-0.901515	-0.33596	-0.824324	-0.528347	-0.558505	-0.781357	0.474037	0.388079	-1.59986	-1.06731	-0.738321	-0.668379	-0.277185	-0.573998	-0.667225	-1.94339	-1.37145	-0.803792	-0.356635	0.0970552	-0.390716	-0.750926	-1.73947	-0.418037	-1.08688	-0.108006	-1.03872	-1.04691	-0.881398	-1.39873	0.0320467
UBFD1	-0.148363	-0.440357	-0.234486	-0.147505	-0.20307	-0.291793	-0.270349	0.00970616	0.100735	0.0234508	-0.00380975	0.0424409	-0.108719	0.0294094	-0.115393	-0.0062832	-0.197357	-0.136439	-0.278823	-0.116593	-0.119764	-0.129803	0.0602805	-0.142297	-0.0233621	-0.275422	-0.28015	-0.382232	0.255069	-0.100697	0.155939	-0.355108	0.0013502	0.294937	-0.156814	0.223706	-0.373379	-0.343133	-0.239525	0.259142	0.106338	0.561897	-0.128289	-0.243586	-0.459515	0.104932	0.538768	0.0943277	0.57936
CYB561D2	0.210082	0.108824	-0.883429	-1.0017	-0.636317	0.682743	0.620017	0.368449	-0.0393469	-0.141619	-0.243473	-0.201976	-0.592504	-0.322593	-0.22979	-0.38526	-0.174872	-0.190435	-0.42626	-0.077695	-0.346917	-0.16549	-0.317757	-0.34353	-0.756757	-0.833575	0.215156	-0.0533256	-0.546786	-0.139171	-0.100792	0.706191	-0.0481131	0.395164	-0.193798	-0.370651	-0.130438	-0.739317	0.180578	0.0702245	1.33354	0.245312	0.54678	0.223506	-0.20666	0.0164266	0.605533	0.111504	-0.328626
CIT	-0.0375116	0.786091	-0.214927	-0.551147	-0.202896	-0.183013	-0.187365	-0.334498	-0.153634	-0.470968	-0.201355	-0.223885	0.148255	0.47743	0.334585	0.188999	-0.0870367	-0.122063	-0.0801636	-0.312194	0.0619096	-0.48224	-0.44483	0.064178	0.0596834	-0.0295391	0.0799533	0.48707	-0.0364055	-0.0172186	-0.353205	0.257119	0.110223	0.669435	-0.24237	-0.0457613	0.691992	0.358992	0.347265	-0.149016	0.229454	-0.162513	-0.153199	-0.241617	-0.212654	-0.409461	0.205181	0.128742	0.133086
COPE	-0.109605	0.0247116	-0.128715	-0.11638	-0.107886	-0.562434	-0.536034	0.0307632	-0.236075	-0.609181	-0.487538	-0.252495	-0.826851	-0.487285	-0.497678	-0.631814	-0.343574	-0.288979	-0.252149	-0.326931	-0.51572	-0.394266	-0.639909	-0.648452	-0.514541	0.104892	-0.381633	-0.339775	0.210751	0.069562	0.227119	-0.00422523	-0.127739	0.0436841	-0.143783	-0.162482	0.309292	0.226575	0.335211	0.409018	0.253722	0.727949	0.0323252	-0.0788272	0.360405	0.410757	0.287653	-0.0115305	0.505084
AP3D1	-0.561357	-0.44604	-0.64625	-0.55501	-0.546239	-0.513555	-0.602544	-0.505	-0.635795	-0.530545	-0.384692	-0.423416	-0.574045	-0.59276	-0.369082	-0.276146	-0.186115	-0.0238223	-0.0345045	-0.216259	-0.139211	-0.224467	-0.302422	-0.0891559	-0.41501	-0.591963	-0.483992	-0.254884	0.316667	-0.182299	0.357651	-0.262343	-0.0296936	-0.357705	0.000459411	-0.267033	0.610316	0.436005	-0.178304	0.114432	-0.165196	-0.042786	0.142711	0.0230147	0.316181	0.357475	-0.48129	0.272514	0.116084
ABLIM1	0.795977	0.698766	1.52875	0.543565	0.61739	-0.0780452	0.00940063	1.32394	1.20144	-0.195853	0.0875378	0.243342	1.49803	0.556056	1.35206	0.075574	0.245466	0.195958	0.554368	0.243778	0.560395	0.334722	1.2573	1.58422	1.01245	1.03107	0.631798	0.30661	-0.45689	0.229177	-0.541564	-0.116644	0.0197348	0.293785	-0.122793	-0.170165	-0.527471	0.0654911	0.141686	-0.0931704	-0.347486	-0.361468	0.913376	-0.321924	0.798139	0.525283	-0.480109	-0.75037	0.128779
CHD1	-0.374009	-0.116925	-0.183972	-0.221136	-0.193677	-0.185897	-0.256374	0.00799532	-0.36592	-0.185013	0.043987	0.157624	-0.451865	-0.597944	-0.526966	-0.6042	-0.366779	-0.406417	-0.304216	-0.329257	-0.0638594	-0.0295692	-0.19311	-0.0909361	-0.671466	-0.581811	-0.414158	-0.501564	0.44061	0.0355688	0.132631	-0.0894841	-0.0972004	-0.19903	0.0157838	0.232797	-0.220789	0.0541536	0.0868942	-0.250754	0.428651	-0.0946147	0.0282759	0.11988	0.239824	-0.0113032	0.174281	0.315631	0.235233
CHD2	0.20657	0.177685	0.110535	0.108969	-0.0353891	-0.649328	-0.28334	-0.655798	-0.147052	-0.555357	-0.570839	-0.626656	0.17561	0.157473	-0.0486732	0.0260184	-0.0465731	-0.227098	-0.184286	0.048825	-0.822628	-0.921353	-0.696804	-0.629749	0.60085	-0.486729	-0.752678	-0.544036	0.0888908	-0.0786631	0.25744	0.277643	0.0555697	-0.217282	-0.067456	-0.00185807	-0.0711113	0.171535	0.0174371	-0.293515	-0.620225	-0.0615047	0.0266475	0.0404868	-0.0119425	-0.0953072	-0.112246	-0.0182648	0.218824
GOSR2	-0.298547	-0.268283	-0.30235	-0.258336	-0.351149	0.223657	0.25463	-0.180362	-0.404126	-0.0758988	-0.414017	-0.379399	-0.0404384	-0.138814	-0.138739	-0.330316	0.361587	0.341996	0.497203	0.259184	-0.0842539	-0.254497	0.00986455	-0.201036	0.163783	0.296752	0.273336	0.201498	-0.26812	-0.23948	-0.299646	-0.236227	-0.18543	-0.389088	-0.175562	-0.0474907	-0.301493	0.082887	-0.288438	0.139871	-0.499585	0.102603	-0.426353	-0.286984	-0.316953	-0.568287	0.0479183	-0.394994	0.393698
TOR1A	0.643168	0.724079	0.0543684	0.425438	-0.0552367	0.595758	0.489888	-0.348396	0.403354	1.10565	0.0593248	-0.144049	-0.15038	-0.315338	-0.270389	-0.375877	-0.24729	-0.16626	0.0678305	0.2086	-0.0665449	-0.0261118	-0.0677148	0.0462805	-0.195843	-0.385757	-0.224565	-0.523165	-0.0408763	-0.250694	0.56217	-0.371904	-0.244309	-0.00225702	-0.76338	-0.138468	-0.102451	-0.28798	-0.0443267	-0.0432095	-0.0368715	-0.151068	-0.165173	-0.189715	0.258849	0.3552	0.124684	0.165215	-0.366856
TOR1B	-0.0763295	-0.125893	-0.0190034	-0.188726	-0.140123	0.450671	0.247123	0.272457	0.453616	0.231896	0.40876	0.185957	0.183584	0.162486	0.00116651	-0.211024	-0.109701	-0.0980626	-0.16387	-0.0200425	0.0054683	-0.107777	0.0736941	-0.253863	0.00489585	-0.42705	-0.116673	-0.290015	-0.349443	-0.067514	0.0660609	0.0153743	-0.310434	0.0442447	-0.0694684	0.17478	-0.17854	0.161644	-0.188427	-0.0165932	0.49878	-0.113923	0.170747	-0.422294	0.120937	0.445396	0.616918	0.203191	0.127394
ADAM10	-0.354656	-0.072133	-0.476715	-0.424049	-0.0365913	-0.424845	-0.110776	-0.433419	-0.0492648	-0.118365	-0.138686	-0.0313767	0.041904	-0.0760252	-0.254682	-0.341183	-0.0946532	0.289446	-0.101963	0.131067	-0.00302568	-0.0980718	-0.187715	-0.0261617	-0.214725	-0.0711814	0.155591	-0.0907654	0.0798503	0.134693	0.804358	0.346843	0.284119	-0.234872	-0.0868398	0.170176	0.254948	0.349847	0.218719	-0.118349	0.685935	0.0921191	0.527677	0.143989	0.385153	0.169909	0.0180578	0.39209	-0.0641308
TP53I11	0.939112	0.202676	-0.259556	-0.102835	-0.23314	-0.0818226	-0.0149192	-0.120714	-0.370658	0.32236	0.401753	0.369241	0.223176	-0.0248183	0.245843	0.371429	0.392111	0.269039	0.419386	0.181688	-0.0614839	-0.0523367	0.0474	0.190475	0.602084	0.939294	0.0267451	0.0424668	-0.26396	-0.132306	-0.173472	-0.034368	-0.165372	0.546134	-0.00205083	0.163852	0.0475947	-0.35627	-0.124639	0.0484742	0.108843	0.236177	0.226494	0.330016	0.109534	-0.0297978	-0.127113	0.0375551	-0.128142
PTGES	-0.518074	-0.30599	-0.125766	0.00755895	0.34375	-1.00838	-1.06069	-0.181986	-1.09424	-0.476629	-0.584731	-0.252261	-0.346122	-0.355481	-0.151764	-0.415249	-0.0440782	-0.14148	-0.0309736	-0.372661	-1.13475	-0.97116	-1.38504	-1.2112	-0.657483	-0.706166	-0.450874	-0.359583	-0.37989	-0.478686	-0.157608	0.376818	-0.783408	0.414382	0.0776162	-0.6135	-0.637524	-0.0872254	-0.937101	0.955733	-0.605332	-0.553509	-0.487836	0.542681	-1.05646	0.562271	-0.750332	-1.05575	-0.878666
APAF1	-0.164258	-0.304192	-0.68789	-0.590226	-0.0940052	-0.600577	-0.616779	-0.00844024	-0.0359359	-1.21789	-0.301924	-0.252889	-0.106371	0.190742	0.0470106	0.339741	-0.117922	0.111104	-0.147788	-0.0254873	0.065619	-0.410933	-0.42279	-0.517982	-0.37144	-0.350507	-0.736865	-0.899293	0.379207	0.163123	0.772441	0.904778	0.064244	0.543271	-0.127069	0.404702	0.0410257	0.328331	0.497768	0.146013	1.05076	0.684489	0.320985	1.08966	0.150725	0.77955	1.20041	0.060912	-0.289515
MAP2K7	-0.333714	-0.0359319	-0.402297	-0.52559	-0.460119	0.112184	-0.30214	-0.302491	-0.251501	0.17434	0.0709522	0.0171575	-0.0984338	-0.146123	-0.114321	-0.47119	-0.552459	-0.586262	-0.683465	-0.397519	-0.457144	-0.397992	-0.136231	-0.629179	-0.253049	-0.0302791	-0.357093	-0.243961	-0.216491	0.179912	-0.177045	-0.428276	-0.225514	-0.361825	-0.146802	-0.204966	0.0968457	-0.064719	0.137146	-0.76076	-0.0982243	-0.0655706	-0.291882	-0.119292	-0.0813539	-0.264952	-0.594683	0.047448	-0.226519
ACOT8	0.0520638	0.241306	0.486729	0.482426	0.436612	-0.123889	-0.289228	-0.1451	-0.206222	0.565387	0.151938	0.278819	-0.672997	0.001689	0.0179673	0.0187267	0.208793	0.0102123	-0.100841	0.328706	0.138804	0.0149017	0.377559	-0.0742859	-0.456423	-0.0373486	-0.0361906	0.0691915	0.0323499	0.100556	0.561218	-0.054888	0.0129848	0.562817	0.570808	0.37527	0.625597	0.0918421	0.175752	-0.270654	-0.117549	0.247585	-0.0425474	0.119123	0.884175	0.512982	-0.300209	0.446048	-0.0439277
CDIPT	-0.173283	-0.102081	0.0662201	-0.304529	0.0678491	-0.0193401	-0.113503	-0.529166	-0.171506	-0.434999	0.0918192	0.207933	0.00462907	-0.128579	-0.408756	-0.230695	0.263837	0.215328	0.0641786	-0.00449761	-0.0864538	0.00709242	0.153692	-0.027573	-0.164214	-0.715113	-0.0142521	-0.425634	-0.0226116	0.416214	0.561685	-0.405723	0.411143	-0.0551905	0.134898	0.187147	0.153252	0.283319	0.0976835	0.0123457	-0.135694	0.224849	-0.119364	0.149029	0.179483	0.739296	0.163401	-0.224927	0.141776
PDCD5	-0.865479	-1.43082	-0.753866	-1.3171	-1.38182	-0.764165	-0.677119	-0.894409	-1.14511	-0.737679	-1.27886	-0.975752	-1.1802	-1.17166	-1.04263	-1.20193	-0.92581	-0.608407	-0.561887	-0.76169	-1.11098	-0.633847	-1.11961	-1.25622	-0.669449	-0.632492	-1.71506	-1.68359	-0.443029	0.261742	-0.66437	0.513475	-0.0468741	-0.561666	-0.738153	-0.694554	0.57442	0.772907	0.290354	-0.19724	-0.485982	-0.306252	0.0624828	0.49058	0.250685	-0.558877	0.373884	-0.373978	0.453443
PRMT5	-0.045774	-0.143858	0.290152	0.202199	0.110446	0.0834676	0.0844859	-0.360427	-0.131261	-0.24468	0.12121	0.0818337	-0.235472	-0.0113291	0.153975	0.208659	0.213571	0.113706	0.193223	-0.0809743	0.124449	0.092023	0.28336	0.0854102	0.12527	0.043986	-0.267224	-0.183537	0.131222	0.332007	0.131463	-0.081531	-0.127454	-0.0309127	0.134209	-0.338919	0.287674	0.266087	-0.0314322	-0.22516	-0.0381457	-0.109072	-0.0703965	-0.125296	0.0538172	-0.34503	0.204963	-0.0190161	0.435891
SLC9A3R1	-0.111488	-0.0899263	-0.487853	-0.340687	-0.156381	0.896473	0.565146	-0.506429	-0.404091	-0.51478	-0.110202	-0.0339361	-0.160913	-0.354799	-0.4071	-0.610482	-0.529892	-0.540193	-0.624319	-0.452491	0.41356	-0.350042	-0.0562876	-0.099514	-0.50404	-0.298575	-0.16824	-0.253281	-0.160162	-0.134042	0.546187	0.618218	0.150934	-0.37029	-0.67913	-0.592723	-0.0346495	0.547614	0.261611	0.129319	0.12654	-0.272362	0.347141	0.996616	-0.482394	-0.0261164	-0.499397	0.387734	-0.817077
TPP1	0.0946236	0.261067	-0.233889	-0.061516	-0.0460117	0.295865	0.188723	-0.286634	0.0176403	-0.167728	0.102849	0.0817886	-0.445503	-0.0862809	-0.210985	-0.15315	0.545643	0.4004	0.3349	0.290341	-0.241331	0.301338	-0.301001	-0.198852	-0.253514	-0.404275	-0.24204	-0.393377	-0.398491	0.186258	-0.0397938	0.287352	-0.177443	0.249823	0.432267	-0.0333143	-0.334443	-0.0226262	0.100128	0.390463	0.201444	-0.149705	-0.0120845	0.754259	0.104476	0.432316	-0.160814	0.239875	-0.694932
TCERG1	-0.144738	0.0502446	-0.285734	-0.348832	-0.415292	-0.134574	-0.035274	-0.274426	-0.034419	-0.410808	-0.358494	-0.161094	-0.282665	-0.263715	-0.203427	-0.3555	-0.179375	-0.158614	-0.168302	-0.24306	-0.187012	-0.26009	-0.189682	-0.114283	-0.315469	-0.350927	-0.127124	-0.0684907	0.324598	0.475675	0.0931245	-0.0613486	0.302153	0.10537	0.331876	0.278397	0.0853713	-0.00175144	0.342603	0.0868745	0.216521	0.472204	0.272788	0.144728	0.233431	0.160284	-0.0287059	0.492869	0.361897
NRP1	-0.083286	-0.158296	-0.177847	-0.0549932	-0.0495085	-0.294751	-0.246728	-0.605039	-0.212105	-0.67599	-0.365412	-0.219257	-0.00174274	-0.0207867	-0.312101	-0.478969	-0.136417	-0.20737	-0.327826	-0.105613	-0.273208	0.0163633	-0.024677	-0.300613	-0.489155	-0.271513	-0.337842	-0.413938	-0.106776	0.0135185	-0.101417	0.526642	0.416229	0.274709	0.263791	0.617885	-0.155175	0.241954	0.343409	-0.124287	0.22447	-0.13172	0.0769253	0.425809	0.436547	0.355414	0.0654512	-0.187541	0.138076
TNPO2	-0.609749	0.12975	-0.210898	-0.46511	-0.128047	-0.22848	-0.357304	0.0320195	-0.0243917	-0.675395	-0.573567	-0.405724	-0.246417	-0.622571	-0.214727	-0.391444	-0.44362	-0.515791	-0.409402	-0.658784	0.0215554	-0.0896966	-0.0582376	-0.226078	-0.0774576	0.00881952	-0.410094	-0.508637	-0.0477732	0.354967	0.0462178	0.344615	-0.0917007	0.300936	0.222724	0.22829	0.0513311	0.594316	0.201679	0.198391	0.292026	-0.267258	-0.125042	-0.0687232	0.466362	-0.419048	0.0117753	0.29953	0.254216
APOL1	0.697274	0.435447	0.296352	0.293212	0.802419	0.318994	0.495269	0.252366	0.524977	0.473823	0.178718	-0.308426	-0.113859	0.508401	-0.0820781	-0.0218197	0.241847	0.156218	0.0019839	0.53146	-0.0232515	-0.292566	-0.646217	-0.0791174	-0.122894	0.249957	-0.487482	0.293114	-0.276887	0.10578	0.0754732	1.82683	0.466247	0.74206	0.237283	0.205417	-0.131262	-0.627821	0.303769	0.250017	1.16867	0.390091	0.589469	0.843364	-0.488986	0.42016	0.930678	0.405752	0.128149
UNC13B	-0.506434	-0.685495	0.0282648	-0.0216297	-0.120408	0.059967	0.0401621	0.222405	0.0316077	-0.275992	-0.0647991	0.0565884	-0.471342	-0.369467	-0.463183	-0.371722	-0.326004	-0.0793239	-0.0158944	0.352838	-0.0789974	-0.365315	-0.487133	0.35378	0.226424	0.194521	0.603267	0.34152	-0.115485	0.0256662	-0.0566952	0.868106	-0.00874861	0.264173	-0.1063	0.306349	-0.338168	-0.337041	0.0392692	0.0845945	0.582335	0.164132	0.187435	-0.313626	-0.634405	-0.392359	-0.108346	0.244906	0.208626
POLR3A	0.438356	0.548215	0.154282	0.449122	0.357945	0.372302	0.170519	-0.335133	-0.0242662	0.291711	0.323775	0.342392	0.0577128	-0.19861	-0.225217	-0.185794	0.251925	0.112668	0.191808	0.185894	0.0160563	-0.0692308	-0.00581645	0.229415	0.241303	-0.141672	-0.0134489	-0.0467271	0.00443192	0.00493421	0.138143	0.771417	0.201782	0.121751	0.103883	0.360091	-0.109706	0.0545877	0.09173	0.214709	-0.0499292	0.357431	0.298997	0.0826604	0.281523	0.324462	0.0984623	0.287827	0.295532
MRAS	0.599115	0.406849	0.285744	0.939948	0.559496	0.630742	0.543115	1.12565	0.779423	0.43529	0.489838	0.135195	0.926209	0.56733	0.339516	0.539084	0.614029	0.545401	0.134815	0.355205	0.278708	0.0447353	0.555502	0.243718	0.966194	0.644963	1.04672	0.659942	-0.501701	0.0379141	-0.339007	0.157044	-0.357965	-0.178195	-0.0855186	-0.421364	-0.500001	-0.536861	-0.00331467	0.175218	-0.242601	0.219211	0.45178	-0.0779937	-0.228909	0.60816	-0.455309	-0.369878	0.048131
PSMA7	-0.0804914	-0.0628886	-0.0871084	0.117788	0.271429	-0.0389427	-0.0329734	0.497186	0.182596	-0.134463	0.315677	0.238585	0.172904	0.160329	0.288171	0.451806	0.429009	0.214592	0.0592904	-0.126033	0.211946	0.143334	0.202559	-0.139437	-0.169846	-0.183746	0.157268	0.0173033	0.348889	0.135227	0.433621	-0.269021	0.144754	-0.0678815	0.37442	0.351256	0.379964	-0.187428	0.0972995	-0.0053611	0.0681044	-0.0859754	0.137782	-0.0102954	0.336391	0.275734	0.115998	0.216674	-0.211597
SCAMP3	0.191467	0.124684	-0.488267	-0.310221	-0.244922	-0.122722	-0.131111	0.547352	-0.200504	0.201806	-0.162651	-0.197652	-0.432747	-0.35146	-0.111883	-0.254705	0.0641176	0.0366213	0.137436	-0.115306	-0.316146	-0.437456	-0.154401	-0.517762	-0.0088663	0.0368045	0.0647586	-0.284342	0.238855	-0.0570629	0.206068	-0.221489	0.506766	0.000213297	0.52313	0.0928501	0.658443	0.264086	0.292242	-0.0798949	-0.263256	-0.347387	0.104503	0.0849865	0.473462	0.293605	-0.100874	-0.394822	-0.0648633
PHYH	0.460732	0.204697	0.667637	0.721175	0.708331	0.548869	0.673948	0.515021	0.175966	0.333279	0.758179	0.442642	0.26164	0.551091	0.582083	0.720697	0.428829	0.475919	0.599413	1.17142	0.760404	1.01902	1.1074	0.893072	0.910688	0.522344	0.351701	0.902308	-0.641799	0.471296	-0.519309	-0.134241	-0.29234	-0.0977053	-0.555177	-0.041722	0.0778849	0.274205	0.096447	-0.357908	-0.0935105	-0.504867	-0.326693	-0.268716	0.198155	-0.0359049	-0.738889	-0.385249	-0.45206
OPLAH	0.999317	0.630336	1.18407	0.930688	0.875898	0.793199	0.77869	0.289719	0.153427	0.859953	0.513327	0.358873	0.927674	0.976151	0.931918	0.638317	0.403982	0.44866	0.489653	0.501412	0.496008	0.505385	0.33549	0.508076	0.648684	0.520534	0.300479	0.565848	-0.0635155	-0.211507	-0.239151	0.12255	-0.518356	-0.0863741	-0.123206	-0.177244	-0.0433242	-0.771325	-0.224606	0.420463	-0.0260299	-0.359037	-0.101846	0.613055	-0.19704	-0.0429164	-0.229168	-0.28717	-0.18013
BCKDK	0.693919	0.468778	0.489761	0.50613	0.499567	0.0890919	0.179987	0.259764	0.138426	0.355323	0.404234	0.247608	0.326513	0.466077	0.57955	0.203373	0.350301	0.157304	-0.00994548	0.725511	0.195627	0.0850376	0.0161119	0.44254	0.524444	0.30819	0.445236	0.519968	-0.112862	-0.0200275	0.192903	-0.0411157	-0.116591	-0.0349951	0.0555285	0.357342	-0.0490876	-0.487611	0.210873	0.289085	0.300274	-0.288144	0.495673	0.499238	0.207396	-0.131249	-0.107921	-0.478413	-0.35986
IFIT3	-0.101343	-0.0822292	-0.0995599	0.171363	0.211473	-0.0529699	-0.183614	0.556569	0.923209	0.245004	0.481349	0.42995	0.145932	0.426085	0.41044	0.456719	0.397765	0.404901	0.432045	0.162395	0.0752654	-0.0898654	-0.0393026	-0.00771709	0.5795	0.788695	-0.281015	-0.3178	0.0350077	-0.395901	0.186075	0.254423	0.157445	0.301692	-0.6279	-0.247002	0.0689894	-0.0889477	-0.0136004	0.862066	0.989243	-0.0317022	0.161139	0.570165	-0.136058	0.203578	0.175002	-0.599655	-0.42981
MGST3	1.12211	-0.247877	0.583575	0.245392	-0.342909	0.690467	0.7294	0.668753	-0.315998	0.681291	0.0549173	0.160701	0.390053	0.157932	0.55526	0.507932	1.12224	0.754604	1.2134	0.0806665	0.172349	0.410315	0.458561	1.34074	0.510039	0.658365	0.287124	0.367282	-0.404324	0.0281407	-0.734379	-0.786431	-0.43301	-0.940771	-0.188529	-0.492604	0.0876148	-0.225254	0.295327	-0.896434	-0.91763	-0.845314	-0.717123	-0.0743214	-0.359821	0.12742	-0.617139	-1.34471	-0.295524
TAX1BP3	0.377904	0.146556	-0.477134	-0.243415	-0.348038	0.692702	0.436113	-0.48198	-0.535529	-0.420714	-0.398809	-0.412291	0.859618	-0.0444422	0.441917	0.172445	-0.354581	-0.429366	-0.45739	-0.866016	0.0531162	0.108528	0.050621	0.0698969	-0.306994	-0.0251125	0.0303548	-0.687435	0.12072	0.391694	0.0491064	-0.584084	-0.0837111	-0.303809	-0.104998	0.0297718	0.365521	0.510506	-0.277946	0.402744	-0.396179	0.300953	0.882281	-0.277607	0.0555349	0.642814	-0.12455	0.591486	0.110125
GIPC1	0.276424	0.253808	0.211581	0.136086	-0.0513271	-0.129513	-0.168864	0.425603	0.287895	-0.199933	0.452879	0.357356	0.0646359	0.283457	0.369389	0.38882	0.374029	0.365032	0.400714	0.676697	0.415931	0.106971	0.312065	0.275074	-0.0290535	0.155825	0.505638	0.246872	-0.0282043	0.0396939	0.0718742	0.833751	0.365558	0.273279	0.272381	-0.239352	0.429179	0.585156	0.110952	-0.0686357	0.0810736	-0.101602	0.221756	-0.246455	0.407329	0.21562	0.167955	0.506296	0.0728822
IKBKB	0.122949	0.0744364	-0.552571	-0.558752	-0.703659	-0.253372	-0.433887	-0.317973	0.00673761	0.559523	-0.297429	-0.584478	-0.182493	-0.252326	-0.159966	-0.334483	-0.132585	-0.278435	-0.0768208	-0.523084	0.0154292	-0.251603	0.128949	-0.0985451	-0.0596426	-0.336538	-0.899482	-1.17176	-0.283284	0.0855579	0.351225	0.222894	0.259626	-0.158498	-0.292664	0.607397	-0.0394513	0.34047	0.0390183	-0.322769	0.178257	-0.539583	0.0892595	-0.0583999	-0.425556	-0.236706	-0.205532	-0.222473	-0.279228
HAT1	-0.625509	-0.741789	-0.583936	-0.553575	-0.598599	-0.573324	-0.784848	-0.936743	-0.737312	-0.18501	-0.587408	-0.732738	-0.263481	-0.465816	-0.228258	0.263198	-0.960701	-0.89605	-0.881918	-0.434767	-0.907445	-0.333214	-0.574167	-1.08756	-0.562698	-0.791501	-0.877335	-0.878152	0.693549	0.186947	0.588077	-0.559421	0.674097	-0.180271	0.200172	0.34229	0.250385	0.497366	0.201403	-0.592245	-0.167296	-0.233673	0.703732	-0.289077	0.321154	0.138071	0.361677	0.967656	0.398466
UBE2L6	0.218743	-0.33886	0.1623	0.260874	0.200184	0.503105	0.376129	0.0050338	-0.0820723	-0.534306	-0.344302	-0.152525	-0.69341	-0.289411	-0.612404	-0.60667	-0.277195	-0.197285	-0.282512	-0.125057	0.177608	-0.215296	-0.223262	-0.0827741	-0.438587	-0.638841	-0.331365	0.0788867	0.0994124	0.237342	0.270578	0.460113	-0.103899	-0.0786326	-0.0823335	0.50599	-0.255331	0.522058	-0.261671	0.04763	0.350369	-0.370361	0.307814	0.747659	-0.400915	0.335847	-0.232713	0.348374	-0.41086
CASK	0.107529	-0.0976387	-0.0610009	-0.262823	-0.256544	-0.277299	-0.197661	0.202747	-0.242574	-0.242235	-0.065212	-0.121028	-0.00886685	0.0616409	0.101334	0.0167044	0.230425	0.160149	0.126696	0.274256	0.420738	0.0213576	-0.020135	0.0331816	-0.231754	-0.153404	0.0503146	0.0326877	0.381766	0.212011	-0.238978	0.204156	0.14122	0.338808	-0.0460995	0.024707	-0.0452628	-0.148272	0.138897	0.234494	0.46622	0.516908	0.206612	-0.172894	0.302883	0.531464	0.0387983	0.0743745	0.237051
PLD2	-0.16607	-0.336541	-0.0732595	-0.0840925	0.240351	-0.0520587	-0.289893	-0.0291074	-0.0318262	0.10013	0.20997	0.267693	0.321666	0.48063	0.526871	0.343779	0.256515	0.105625	0.0254691	0.215982	0.158947	0.188882	0.429685	0.356571	0.622988	0.523103	0.142664	-0.103801	-0.188949	0.215187	0.272226	0.137241	-0.471639	0.093845	-0.103575	0.886815	-0.1358	0.0147766	-0.183081	0.147927	0.133954	-0.218351	0.165623	0.193477	0.0338225	0.0237505	-0.14852	-0.302275	0.0257601
UQCRQ	1.26558	0.874374	1.18328	1.11114	1.33474	1.14567	1.41388	0.831855	0.703846	1.45461	0.854451	0.866878	0.760222	1.23648	1.46624	1.34986	1.05803	0.850344	1.00027	1.14272	0.823396	0.912335	0.793802	1.20711	1.32247	1.35731	0.888331	1.6518	-0.233079	-0.606765	0.0599389	-0.13464	-0.435178	-0.62794	-0.220517	-0.223451	-0.423653	-0.696181	-0.564822	-0.421158	-0.265254	-0.304455	-0.179162	-0.35538	-0.570934	-0.552981	-0.329995	-0.663747	-0.713314
CASQ2	1.88375	1.06315	1.39316	1.20693	1.23382	1.17782	1.85668	1.58008	0.684612	1.83237	1.63944	1.28492	1.38811	1.2647	1.76443	0.759064	1.58786	1.51556	0.564335	1.80033	0.34635	1.05485	1.7078	1.50486	2.21938	1.16349	0.657736	1.15287	-1.48052	-0.48649	-1.35654	-0.965943	-0.891904	-0.930512	-0.681104	-1.33709	-0.961505	-1.45096	-1.05873	-1.09047	-1.59475	-0.810047	-1.37852	-0.869877	-1.16882	-1.09048	-0.694906	-0.753158	-1.13278
HGS	-0.211635	-0.302139	-0.442526	-0.379184	-0.240893	-0.359067	-0.260903	-0.0441743	-0.0711347	0.338587	0.209685	0.0645184	-0.126417	-0.402631	-0.303922	-0.0690475	-0.491328	-0.23054	-0.343265	-0.300415	-0.141358	-0.143919	-0.0149497	-0.348187	-0.412705	-0.299545	-0.26459	-0.42191	-0.111272	0.137936	-0.0954775	0.110084	0.0716582	-0.311579	-0.220293	-0.149734	-0.192593	0.227924	-0.190417	0.182882	-0.192675	-0.0840285	0.193364	0.0430028	0.0221029	0.327718	-0.106694	0.259883	0.00262407
AURKA	0.0471615	-0.277388	-1.18454	-0.637312	-0.326437	-0.997282	-1.32037	0.0663137	-0.445396	-0.208994	-0.395948	-0.517152	-0.909821	-0.8537	-0.905083	-1.20244	-0.366563	-0.463001	-0.384935	-0.453094	-0.479309	-0.241464	-0.590268	-0.569825	-1.2184	-0.892372	-1.38716	-1.33397	-0.159583	-0.0744388	-0.231337	0.571343	-0.0587771	0.0502723	0.220365	-0.272883	-0.0166169	0.221073	0.206656	-0.489797	-0.0417151	0.190893	-0.388548	0.297697	0.235216	-0.32159	0.668974	0.383558	0.182329
CLGN	-0.888529	-0.839024	-0.24882	0.105416	-0.172549	-0.592773	-0.641888	-1.38626	-0.64437	-0.805484	-0.859085	-0.917941	-0.189805	-0.647673	-0.663992	-0.979318	-0.738095	-0.754533	-0.705108	-0.648488	-0.790165	-1.04591	-0.84786	0.0437256	-1.17998	-0.835416	-1.02592	-1.09052	-1.13233	-0.649866	0.864844	-0.574722	0.187817	-0.449809	-0.990124	-1.08776	0.833017	-0.176099	-0.339708	-0.642404	-0.724967	-0.740195	-0.875908	0.351814	-1.47564	-0.62271	-0.0458729	-0.33776	-1.0092
PPP1R12A	-0.0689036	-0.141285	-0.0297779	0.00594966	-0.109107	-0.0101611	-0.0859056	-0.0171696	0.25564	-0.238748	-0.283145	-0.219711	0.0326191	-0.482927	-0.135507	-0.0535036	-0.217245	-0.224853	-0.225917	-0.435853	-0.531119	-0.251253	-0.225434	-0.531915	-0.241201	-0.186437	-0.2493	-0.227689	0.0113077	0.167589	-0.465124	-0.100923	0.16419	0.390204	0.491337	-0.398183	0.242784	-0.261595	0.108348	-0.147937	-0.061552	0.184069	0.439635	-0.10778	1.03689	0.0497357	-0.126177	0.000807598	0.335967
GAK	0.354677	0.0126912	0.278161	0.179005	-0.0444483	0.223083	-0.0058539	-0.203155	0.107506	-0.239261	-0.308343	-0.357034	-0.309092	-0.452142	-0.325644	-0.490948	-0.488234	-0.379271	-0.0191583	-0.371552	-0.212473	-0.285157	-0.579663	-0.0863356	-0.46996	-0.019162	0.0645267	-0.254104	-0.0674726	-0.0965929	-0.0984309	-0.306474	-0.0600394	-0.111884	-0.178529	-0.0901723	-0.205895	0.606495	-0.252553	-0.151167	-0.234486	-0.179372	-0.0504286	0.140054	0.0607376	-0.261155	0.0967123	0.0591478	-0.200765
HNRNPDL	-0.509272	-0.838763	-1.06478	-1.07823	-0.93336	-0.833094	-0.833944	-0.511732	-0.962879	-0.369354	-0.878491	-0.94857	-0.49266	-1.01045	-0.892584	-0.892151	-0.902641	-0.941115	-0.794556	-0.968075	-1.17288	-0.639217	-0.629017	-1.07812	-0.0592008	-0.500374	-1.12353	-0.932091	0.119855	0.268543	-0.45338	-0.824531	-0.229691	-0.704317	-0.451176	0.210681	-0.53438	-0.110691	-0.298682	-0.793044	-0.385542	-0.569755	-0.661278	-0.449408	-0.813002	-0.88666	-0.149257	-0.498295	0.314724
XPO1	0.193544	0.118599	-0.160662	-0.0608888	-0.148639	-0.140357	-0.109407	-0.130801	-0.208545	-0.201595	-0.0692001	0.0784557	-0.0228774	-0.0124219	-0.0765686	0.12407	-0.267442	-0.288225	-0.283148	-0.0704433	-0.380081	-0.0829726	-0.092699	-0.257795	-0.300869	-0.509659	-0.488116	-0.640534	0.0794731	0.195873	-0.202872	-0.210075	-0.0547095	-0.105438	-0.00217606	0.175478	0.17297	0.0576763	-0.188112	-0.31524	-0.311996	-0.0146668	-0.243548	0.0237941	0.0981772	0.239923	0.072808	0.0888598	0.181253
BTAF1	1.30059	1.42562	0.90124	0.91096	1.06488	0.492654	0.33857	0.364546	0.0137854	0.845622	0.953411	0.866643	0.907026	0.444158	0.622569	0.688506	0.72535	0.64845	0.859729	0.102303	1.30384	1.22179	1.2533	1.36249	0.85401	1.04404	1.28823	1.34196	-0.0143532	-0.398433	-0.194301	-0.261532	-0.628424	-0.437598	0.0733442	-0.216686	-0.485405	0.162106	-0.222015	-0.692213	-0.0932801	-0.553906	-0.440667	-0.544426	-0.511958	-0.541829	-0.120402	-0.351926	-0.706031
ATP2A1	-0.449345	1.31923	0.742402	1.14438	0.98748	1.38687	1.1152	1.89509	0.814332	1.72258	0.986098	0.74499	0.788919	0.0384495	0.573989	1.78241	0.207479	0.684282	1.61664	0.24587	0.899868	0.528082	0.496126	0.390372	0.835175	1.58751	0.803293	0.299991	-1.98157	-1.84882	-2.02737	-1.74629	-1.71715	-1.72923	-0.924993	-2.06548	-1.88101	-1.88099	-1.78962	-1.67983	-1.54192	-1.45943	-1.66989	-1.59559	-1.7698	-1.46772	-0.94449	-1.36588	-1.75059
ARHGEF10	0.296832	0.182898	-0.74487	-0.667888	-0.783009	-0.445269	-0.54081	-0.0241465	-0.0197567	0.186614	0.137654	0.0608224	-0.130281	-0.0934224	-0.260789	-0.012025	-0.143541	-0.277539	-0.329739	-0.243482	0.0846081	-0.105269	-0.0328659	-0.0693963	-0.320792	-0.167529	0.30821	0.161608	-0.0190782	0.125533	-0.135218	0.0464556	0.116166	-0.177498	-0.00183412	0.436538	0.146515	-0.551525	-0.0953617	-0.00711461	0.453206	0.15755	0.450907	-0.308133	0.0391702	0.0845888	0.197563	-0.0484269	0.645977
ZNF609	0.0670035	-0.219849	-0.00695961	-0.537602	-1.09715	-0.933571	-1.09055	-0.185174	-0.835658	-0.190519	-0.491557	-0.522887	-1.19955	-0.857245	-1.26256	-1.43061	-0.458495	-0.665017	-0.730978	-0.621105	-1.79598	-0.801779	-1.62631	-1.21212	-1.0655	-1.3721	-1.15928	-2.06497	0.0252991	0.193604	-0.369143	0.268799	0.372364	0.410926	0.387606	-0.674723	-0.151984	-0.0386388	0.564959	0.292317	0.455454	0.483048	-0.247615	-0.335114	0.169262	0.139578	0.809906	1.00463	0.343879
SEC16A	0.142115	-0.0039343	-0.349686	-0.268598	0.239033	-0.146463	-0.105453	-0.160249	-0.331446	-0.165388	0.123276	0.254455	-0.26843	-0.00761148	-0.00253024	0.0251867	-0.174155	-0.207378	-0.314189	0.0863429	-0.258481	-0.135879	-0.0225348	-0.21441	-0.235781	-0.103872	-0.109256	-0.00896278	0.0557843	-0.0952479	-0.194967	0.157915	0.058014	0.65708	0.0299581	-0.129998	0.295122	0.0964725	0.0877843	-0.0894	0.314334	0.578109	0.0325176	-0.0866182	0.0565043	0.0360015	0.167747	0.418859	0.422209
PLXNB2	-0.102793	-0.0322101	-0.621272	-0.454858	-0.0277943	-0.0372722	0.241671	0.0664841	-0.0143106	-0.00330224	0.0486175	0.019062	-0.114703	-0.0047539	-0.221969	-0.096697	-0.418704	-0.252825	-0.269064	0.0164994	-0.545774	-0.400845	-0.444091	-0.423587	0.00812563	-0.0442309	0.0310193	0.103425	0.162221	-0.071637	0.088785	-0.341325	-0.176529	-0.309881	-0.0815499	-0.205737	-0.502729	-0.521898	-0.0305166	-0.0353927	0.109353	0.100985	0.162369	-0.0106461	-0.136346	-0.415216	-0.13709	-0.0455313	-0.43555
U2SURP	-0.0634571	-0.137361	0.040193	0.0460571	-0.0471373	-0.304376	-0.292837	-0.235623	-0.115351	-0.337268	-0.135985	-0.161519	-0.0716047	0.112015	-0.0609082	-0.100945	-0.19055	-0.18013	-0.195571	-0.0871761	-0.165103	-0.0635476	-0.173247	-0.232208	-0.085822	-0.122123	0.163591	0.178553	0.2221	0.13625	0.0698327	-0.052298	0.474078	0.0465437	0.0228429	-0.0562791	0.0890301	0.240617	0.142168	0.189297	0.354183	0.151482	0.125904	0.00466409	0.0485026	-0.224135	0.0488969	0.291928	0.426074
SYNJ2	-0.182373	-0.560016	-0.501987	-0.635202	-0.361824	-0.28179	-0.23441	-0.556017	-0.618325	-0.490006	-0.536278	-0.266184	-0.139197	-0.0911143	0.0610327	0.0184263	-0.260983	-0.367946	-0.294142	-0.404168	-0.0285855	-0.0811344	0.220393	-0.101014	-0.641975	-0.252864	0.245786	0.0969083	-0.141726	0.0823482	-0.0704331	0.173394	0.844403	-0.227139	0.360773	-0.318465	-0.308539	0.113881	0.132719	0.477031	0.597577	-0.252268	-0.114237	-0.0798762	0.542647	0.0408255	0.252448	-0.309373	0.878763
SYNM	0.371695	0.951727	0.780044	1.0318	0.841255	1.04688	0.884009	1.08311	0.458854	1.29851	0.403301	0.587533	0.688879	0.457535	0.915649	0.815899	0.814244	0.791805	0.789214	-0.0253105	0.886376	0.474832	0.580422	0.62029	0.189572	1.09547	0.540668	0.784932	-1.40654	-1.46725	-0.917582	-0.974125	-0.918217	-0.873754	-1.13243	-1.37998	-1.14087	-1.17236	-1.15424	-1.26146	-0.821006	-0.676717	-1.25373	-0.982897	-0.983828	-0.931768	-0.734501	-1.02288	-1.24128
PFAS	0.787807	0.567207	0.04346	0.176717	0.325742	0.193066	0.121804	0.241861	0.121171	0.10583	0.172188	0.200494	0.319755	0.305137	0.401343	0.435776	0.208674	0.13643	0.255695	0.203628	0.502009	0.165613	0.131569	0.332417	0.120774	0.267916	0.584481	0.454627	0.0926043	0.0384271	-0.136014	-0.149838	-0.283268	-0.0760627	-0.0822394	0.198945	-0.0118393	0.476755	-0.276975	-0.165821	0.189829	-0.238541	-0.130831	0.340619	-0.205561	-0.233295	-0.037404	-0.255434	-0.217424
MCF2L	0.1872	0.440331	0.508562	0.581947	0.400935	-0.165247	-0.297281	0.0515474	0.38325	0.392658	0.257058	0.504138	0.0190304	0.0605906	0.10684	0.309368	0.185875	0.236687	0.249865	0.137806	0.261852	0.0394011	0.148939	0.22328	-0.113619	0.103723	0.421297	0.683192	0.0362676	-0.00544255	0.231936	0.501918	0.0849555	0.0552966	0.0102501	1.26406	-0.0200895	0.189241	-0.00220609	-0.00290044	0.029605	0.00149594	0.0751424	0.260203	0.0721727	0.0256506	-0.0161849	-0.0677441	0.0587516
DCLK1	-0.39588	0.101807	0.620248	0.781064	1.07542	-0.277687	-0.492674	-0.026561	0.0431483	0.120578	0.348509	0.21172	0.566185	0.113493	0.125589	0.0823682	-0.305588	-0.0263853	-0.232008	0.348632	-0.693656	-0.439367	-0.0504073	0.26025	-0.0699165	-0.352794	0.535984	-0.141585	-0.298226	-0.0448093	-0.540941	-0.133118	-0.605808	1.05823	-0.185229	-0.0976613	-0.708202	-0.36823	-0.118695	0.732563	0.783648	0.345684	0.707875	1.01651	0.347194	-0.359569	1.0354	-0.481569	0.00318474
CEP290	3.01061	0.893641	1.04099	1.17627	1.04345	0.292761	0.136045	2.85381	0.809044	2.32352	2.67423	1.10656	0.454381	0.178849	0.822113	0.443705	0.282211	0.167819	0.0227974	0.0584466	1.89341	1.23431	1.07753	1.05927	1.30587	1.26569	1.18174	1.54769	-0.0566533	0.0033938	-0.599958	0.235214	-0.038399	0.251351	-0.362988	-0.394491	-0.0457852	0.745819	-0.391117	0.00934199	0.249389	0.204455	0.126154	-0.220732	0.0332885	-0.495629	-0.183932	-0.183403	-0.219846
ANKRD28	-0.625706	-0.80107	-0.137827	-0.165167	-0.10441	-0.335816	0.311993	-0.250189	-0.250624	0.19057	0.0702182	-0.0181033	-0.213726	-0.0616776	-0.198541	-0.211635	-0.200066	-0.29089	-0.37564	-0.103856	0.354774	-0.252304	0.225306	-0.0808263	-0.392298	-0.326409	-0.330762	-0.175621	-0.407442	0.0962951	-0.753713	-0.306597	-0.27044	-0.0113123	-0.109311	-0.395658	-0.369401	-0.24506	-0.0103478	-0.692042	0.271762	0.193396	-0.111208	0.655493	-0.19825	-0.22744	-0.0136077	-0.167066	0.31489
ARHGEF11	-0.0767704	-0.112707	-0.301619	-0.201294	-0.226547	-0.224444	-0.226138	0.30178	-0.124645	0.158561	0.0253299	0.291194	-0.203471	-0.26076	-0.242398	-0.0989303	0.119666	-0.126239	0.326496	-0.084575	-0.257359	-0.104051	-0.141195	-0.429068	-0.659317	-0.325163	-0.434599	-0.452636	0.0120256	-0.0460808	-0.296255	-0.330555	0.0835302	0.377956	0.0672451	-0.487692	0.237107	0.229956	0.384558	0.131686	-0.182209	0.430508	-0.151228	0.265337	0.500899	0.335759	0.393735	0.388696	0.0700834
KIAA0391	-0.180198	-0.332342	0.156144	0.276531	0.405789	0.121286	0.0290562	0.446358	0.142863	0.185415	0.285993	0.469012	0.675218	0.0838439	0.587385	0.710139	0.131593	0.141396	0.197301	0.0927655	0.560813	0.318848	0.238383	0.372098	0.172826	0.481455	0.173158	0.656981	-0.170158	0.102649	-0.112982	0.396251	-0.1541	0.363481	0.224577	0.452554	0.387676	-0.0152704	-0.266957	0.200431	-0.248472	-0.0942912	-0.44127	-0.475807	0.0540574	-0.188167	-0.271234	0.451597	0.320388
LSM1	0.332847	0.728163	0.0853869	0.0454929	-0.220353	-0.39403	-0.425145	-0.1313	0.417113	-0.454611	-0.120088	-0.0735079	-0.794786	-0.561709	-0.572832	-0.68545	-0.662343	-0.461206	-0.507743	-0.65867	-0.494743	-0.170977	-0.412474	-0.315399	0.377206	0.0472515	0.425344	0.249701	0.447221	-0.00956104	0.540234	0.492015	-0.0554032	-0.431655	0.0178008	-0.466859	0.457788	-0.0406431	0.224897	0.970779	0.0507739	-0.0507818	0.274747	0.117145	0.191065	-0.0301639	-0.0558435	-0.340374	0.0339597
FYB1	-0.765523	-0.309738	-0.217545	0.627293	0.587186	0.730074	0.647116	-0.448984	-0.354049	-0.373781	0.0387195	-0.127043	-0.68602	-0.0329962	0.0270811	0.13561	0.0182971	0.132337	0.36356	0.116078	-0.565998	-0.470706	-0.618003	-0.554985	-0.666228	-0.796185	-0.308563	-0.353398	-0.114065	-0.121626	1.02731	0.703352	-0.515425	-0.249619	-0.508971	0.395684	-0.53538	-0.223428	-0.0926638	0.542575	0.337617	-0.318118	0.508677	1.35475	-0.156574	-0.146483	-0.207039	-0.196287	-0.599241
NPC1	-0.815305	-0.82583	-0.487776	-0.602797	-0.666947	0.043796	-0.192038	-0.264564	-0.108541	-0.445496	-0.0274593	-0.0930403	-0.830638	-0.256608	-0.0079395	-0.0690579	-0.770307	-0.832335	-1.23558	-0.732278	-0.571148	0.0240022	-0.446665	-0.121287	-1.01675	-0.693037	-0.30891	-0.557214	0.00541436	0.735916	0.339024	0.411703	0.13443	-0.483666	0.905208	0.0448085	0.604607	0.223392	0.468698	-0.138126	-0.323027	-0.363549	-0.357259	-0.0794494	0.456392	0.84798	0.0963876	-0.238566	0.00638238
DEGS1	0.866589	0.610313	0.174103	0.38796	0.452469	-0.143531	0.260622	0.611781	0.437095	0.655322	0.456192	0.356003	0.271897	0.339009	0.431421	0.841205	0.0393398	0.213764	0.737052	0.118505	0.483382	0.0844893	-0.0090959	0.124751	-0.0708124	-0.0492537	0.540805	0.478415	-0.185305	0.0899364	0.103402	0.888385	0.283156	0.436498	0.243313	0.37118	0.460927	-0.109776	0.395578	0.0615396	0.233632	0.12929	0.282714	0.0487931	0.962958	0.605113	0.0565171	0.0611374	-0.317412
ANGPT2	0.439309	1.06499	0.344764	0.343514	0.354166	-0.0473982	0.413744	0.255531	0.100068	-0.0718834	0.0422647	-0.16095	0.108355	0.102044	0.0563416	0.0327962	0.0497706	0.0155192	-0.0773238	0.260633	0.199663	0.32085	0.145362	-0.0329123	0.592944	0.65326	0.466089	0.259168	0.20282	0.00444283	0.401534	1.38375	0.450476	0.310669	0.271831	0.856445	0.609798	0.0687944	0.820049	-0.280831	0.276304	0.147365	0.182189	0.172221	0.121111	0.108943	0.0979284	0.0934233	-0.118686
SCAMP1	-0.451526	0.0859657	-0.449469	-0.598667	-0.682621	-0.314333	-0.247967	-0.217246	-0.292787	-0.105211	-0.152389	0.0112102	-0.135803	-0.409271	-0.428912	-0.483893	-0.166945	-0.0407281	-0.247289	0.0717487	0.0936214	0.320318	0.217763	0.214573	-0.154417	-0.304537	0.00113999	0.59982	0.133945	0.375756	0.551076	-0.0200716	0.104767	0.0612004	0.441246	0.200703	0.206631	0.11794	-0.195726	0.448951	-0.447475	0.430824	-0.0406385	0.108802	0.0604688	0.299436	-0.0988696	-0.290306	-0.0954639
SCAMP2	-1.35112	-0.403183	-0.566858	-0.24599	-0.27257	-0.124106	-0.194782	-1.56573	-0.689745	-0.245109	-0.271088	-0.272124	-0.339174	-0.113381	-0.190502	0.481826	-1.02465	-0.737239	-1.15628	-0.953112	0.231877	-0.167782	-0.227169	-0.330463	-0.334356	-0.219948	-0.246131	-0.118455	0.0842494	0.0552514	0.443955	-0.275992	0.446374	0.897531	0.0399347	0.0894095	0.533717	0.0274079	0.642674	0.558618	0.576153	0.472781	0.269403	0.677351	-0.187186	0.746234	-0.0965626	-0.268235	0.0647091
ARPC1B	-0.429335	-0.482078	-0.569922	-0.325024	-0.342855	-0.758378	-0.662022	-0.784865	-0.369493	-0.137154	-0.320318	-0.392525	-0.238736	-0.265252	-0.267212	-0.00425314	-0.440111	-0.389836	-0.494219	-0.289829	-0.515012	-0.606291	-0.576522	-0.600818	-0.435411	-0.523471	-0.4036	-0.551803	-0.110818	-0.166564	0.35498	0.384344	-0.163428	-0.249103	-0.112494	0.261916	-0.280764	-0.0815118	-0.306535	-0.116292	0.134478	-0.480749	-0.204843	0.385013	-0.435496	-0.336182	-0.0464335	-0.407444	-0.13681
ARPC2	-0.114628	-0.308973	-0.401808	-0.334154	-0.319053	-0.288211	-0.161337	-0.567135	-0.589462	-0.468475	-0.0200485	-0.0284113	-0.186904	-0.201128	-0.131074	-0.242261	-0.104583	-0.0124119	-0.21578	0.000476114	-0.444742	-0.393901	-0.514044	-0.619717	-0.275871	-0.346858	-0.453169	-0.593367	0.129155	0.151548	0.444489	0.448479	0.0149838	-0.159175	0.233768	0.245202	0.143258	0.0722093	0.266698	0.0530412	-0.0401801	-0.259898	-0.0372727	0.545983	-0.010586	-0.0981963	0.126547	0.000795415	-0.23714
ARPC3	-1.02903	-1.13153	-0.894344	-1.09175	-1.15721	-0.873562	-0.521714	-0.896292	-0.947656	-0.888547	-1.0456	-0.67109	-0.341141	-0.402294	-0.482829	-0.388249	-0.88495	-0.838032	-0.967749	-0.865803	-1.23858	-0.854345	-0.970186	-1.08802	-1.12453	-1.19386	-0.905998	-1.20569	-0.0804623	0.623571	-0.132006	0.192419	0.0172838	-0.421644	0.273283	0.143645	0.117143	0.157468	0.285096	-0.00121306	-0.407945	-0.463002	-0.15716	0.659869	0.0423886	0.10745	0.19899	-0.0447087	0.126409
POLR1C	0.660763	0.508617	-0.00663346	0.170496	0.367835	0.281001	0.231145	-0.251826	-0.0909872	-0.258452	-0.0808456	-0.0680582	0.371806	0.412231	0.399453	0.304561	0.0774422	0.132211	0.0183407	0.0213554	-0.233738	0.115901	0.316519	0.27729	-0.258835	-0.132576	-0.0356818	-0.225742	0.666591	0.126381	0.390656	0.31694	0.172801	-0.163741	-0.188781	-0.0111015	0.0813922	-0.152772	0.402315	-0.0355087	0.47657	-0.0168108	0.119261	0.268548	0.0941502	0.180122	0.427842	0.217596	-0.125253
PGRMC2	0.154579	0.322079	0.830015	0.251543	0.11225	-0.398991	-0.529728	0.876531	0.541368	0.0522092	-0.260797	-0.260507	0.032396	0.286826	0.0250862	0.367087	-0.106926	0.0593989	-0.204268	0.0142938	-0.075414	-0.0629714	0.631468	-0.0759245	0.211204	-0.36148	-0.122116	-0.0752359	-0.353061	0.377778	-0.589574	0.330019	-0.155065	-0.540628	0.00105268	0.334218	-0.344622	-0.809884	-0.37375	-0.056081	-0.0924324	-0.380088	0.515935	0.153332	0.223862	0.333951	0.00619937	-0.54552	-0.571716
RGL2	0.345472	0.388009	0.687284	0.574402	0.712747	0.269134	0.10767	0.221361	0.224823	-0.0464452	0.0779086	-0.0461394	0.981161	0.559029	0.718159	0.719717	0.110814	0.034507	0.408208	-0.357125	0.277912	0.326836	0.305598	0.50285	0.320179	0.760047	0.604261	0.752648	-0.197917	-0.0963046	-0.244194	-0.134482	-0.294929	1.02661	-0.182437	-0.0503202	-0.507568	0.118481	-0.107033	-0.0327127	-0.254018	-0.203299	0.436404	-0.447035	-0.170466	-0.391468	0.0579454	-0.194768	0.0147745
PFDN6	0.903643	0.77383	-0.36617	-0.398783	-0.412525	0.512347	0.34636	-0.870676	-0.450414	-0.27653	-0.176883	-0.247554	-0.373892	-0.310083	-0.186472	-0.183152	0.142027	-0.0246202	0.152174	-0.53799	0.364498	-0.13951	-0.132337	0.11519	0.120746	0.327759	0.0357855	0.0289828	-0.221457	0.810103	0.0422224	-0.258334	0.00981636	-0.103532	-0.515367	0.114044	0.513913	-0.292941	0.665398	0.0287617	-0.0209329	0.454389	-0.00488448	-0.18959	0.605933	0.750408	-0.294555	-0.139406	-0.0181794
WDR46	0.0224868	-0.180483	-0.164658	-0.0692651	-0.252863	-0.15008	0.0493369	0.248797	0.393743	-0.371501	-0.317003	-0.178656	-0.165807	0.0543397	0.181294	-0.0307913	-0.0115107	0.0627475	-0.135135	0.256223	-0.0119251	-0.0756586	-0.14927	-0.230238	0.293258	0.0396986	0.125866	0.221137	0.487606	-0.0556883	0.242967	0.12063	0.312999	0.0121078	0.323584	0.24107	-0.0777986	0.574089	0.0526559	0.474287	-0.129301	0.312558	-0.111612	-0.0771491	-0.113952	-0.0448777	0.0621468	0.140956	0.186834
NKRF	-0.0814737	0.507364	0.484251	0.0404203	-0.0227792	0.623416	0.201472	0.279204	-0.105373	-0.108353	-0.27047	-0.102484	-0.075059	-0.250339	0.0601463	-0.0762155	-0.154179	-0.00861566	-0.102925	0.316531	-0.471505	-0.240454	-0.322422	-0.393007	-0.114086	0.126243	-0.459532	-0.585431	-0.0119511	-0.100595	-0.141809	0.683472	-0.24522	0.310587	0.260662	-0.0583204	-0.203431	-0.05535	-0.256414	-0.0751927	0.287572	0.181401	0.0641202	-0.273278	0.33268	0.11809	0.192559	0.413395	0.246083
GNPAT	0.102912	-0.0901509	0.216748	0.423477	0.311068	-0.150064	-0.20812	-0.459965	-0.236989	-0.0290778	0.0615641	-0.0150972	-0.295872	0.0502474	-0.00681821	-0.0801493	0.238063	0.184441	0.381903	0.423303	0.323897	0.242226	0.171163	0.157624	0.226555	0.344924	0.392942	0.587838	0.544438	0.0145892	0.353941	-0.0676859	-0.226247	0.179026	0.447314	0.52994	0.0516509	-0.190365	-0.0424565	-0.142642	-0.216415	0.178565	-0.205052	-0.132766	0.0152252	-0.249669	-0.411244	0.0414566	-0.0782592
LAMA5	0.0360761	0.0603216	0.579121	0.731009	0.385866	0.0555599	0.0655938	0.210857	0.185894	0.54983	0.550685	0.226995	0.260865	0.127036	0.00661896	0.398261	0.071927	0.204952	0.577355	0.198781	0.118569	0.563102	0.512321	0.494808	0.148888	0.3504	-0.274511	-0.0215559	-0.609244	-0.0765466	-0.209266	0.183079	-0.256589	0.0533079	-0.576242	0.0686872	-0.479056	-0.42322	-0.350877	0.0763044	0.183284	-0.402486	-0.262285	-0.143981	-0.0675198	-0.184328	-0.179318	-0.0873873	-0.324902
ZNF185	-1.04003	-0.784013	-1.13167	-1.08226	-1.01893	-1.11925	-0.685096	-0.305704	-0.516123	-0.741498	-0.968727	-0.480738	0.276662	-0.726494	-0.528931	-0.70755	-0.980206	-0.974519	-0.878912	-1.15176	-0.892957	-1.0841	-0.604772	-0.781536	-0.830449	-0.829834	-0.672904	-1.03875	-1.11228	-0.907347	-1.04397	-0.458201	0.0130056	-0.385542	-1.07289	-1.29835	-0.329462	-1.019	-0.529003	-0.852137	-0.237578	-1.10791	-0.197877	-0.938835	-0.402459	-0.624192	-0.503838	-0.738427	0.20828
CASC3	-0.0657659	0.591473	0.148739	0.430651	0.314236	-0.210504	-0.0277903	-0.291092	-0.170827	0.337566	-0.0969393	-0.0760315	-0.230785	-0.362534	-0.0980845	-0.229429	0.0123005	-0.138287	-0.0482721	-0.346412	-0.115756	0.462503	0.329447	0.353554	-0.0794264	0.111936	0.571989	0.344825	0.02827	0.203816	-0.116463	-0.17083	-0.0366377	0.0788685	0.633048	0.318189	-0.122232	0.150041	-0.0198813	-0.0299412	-0.0461797	0.271434	0.0616958	-0.315968	0.398834	0.128353	-0.248378	0.168419	0.596423
CLIC2	-0.174036	0.0378235	-0.146727	0.309032	0.303762	-0.229046	-0.599211	-0.639384	-0.328939	-0.748636	-0.16893	-0.209529	0.112389	-0.240134	-0.366262	-0.407951	-0.366444	-0.205328	-0.374693	-0.290204	-0.166212	-0.113692	-0.234138	-0.190693	-0.221736	-0.174774	0.462139	0.0628767	-0.0293459	0.345861	0.204612	0.522578	-0.147321	-0.264716	-0.397651	-0.170736	-0.0378774	0.0581784	0.0752618	0.378657	0.820973	0.00306352	0.87856	0.822785	-0.371625	0.0773585	-0.147137	-0.484873	-0.452117
ACOX3	-0.028122	0.59221	0.272226	0.371096	0.465355	0.312841	-0.168725	0.21882	0.125002	-0.283205	0.154226	0.192934	-0.472436	0.353538	0.439612	0.64601	0.225409	0.168584	0.10538	0.271712	0.555486	0.378498	0.350338	0.310671	-0.513572	-0.140266	0.740134	0.502509	-0.071923	0.0298381	0.391496	0.335867	0.0353148	1.01333	0.170926	0.302163	0.420108	0.145204	-0.0785797	0.476199	0.416188	0.683771	0.263357	0.325288	0.480955	0.281251	0.333041	0.205067	-0.222357
RER1	-0.573965	-0.372452	-0.599675	-0.656358	-0.763201	-0.19404	-0.193286	-0.175384	-0.234344	-0.327637	-0.00288271	-0.06847	-0.539322	-0.412314	-0.179878	0.0489684	-0.609081	-0.791148	-0.718641	-0.418423	-0.189043	-0.234513	-0.101494	-0.372508	-0.230136	-0.60822	-0.551109	-0.814809	0.28902	0.165906	0.463399	-0.141913	0.135036	-0.0557132	0.584071	0.0556845	0.569469	0.107692	-0.163719	-0.159684	-0.129814	0.216679	0.130478	-0.228654	0.139449	0.835509	0.179068	0.0515567	0.0824314
SURF4	-0.49	-0.197586	-0.324265	-0.323158	-0.484814	-0.292223	-0.381895	-0.205697	-0.229603	-0.522942	-0.494052	-0.608651	-0.419271	-0.36491	-0.326769	-0.349293	-0.326783	-0.292723	-0.326717	-0.00134655	0.0620351	-0.0709794	-0.266131	-0.480564	-0.616573	-0.727863	-0.234624	-0.544535	0.353362	-0.148296	0.490516	-0.128327	-0.0304192	-0.00154011	0.232247	0.482793	0.354473	-0.235334	0.175233	0.30457	0.217973	0.717993	-0.056168	-0.141426	0.341863	0.767396	0.00466435	0.305533	0.290429
MAPK13	-0.349651	-0.452591	-0.503989	-0.482433	-0.291534	-0.341133	-0.560319	-1.27489	-0.820832	-0.553618	-0.635579	-0.467295	0.678192	-0.536415	-0.502808	-0.596241	-0.333706	-0.495155	-0.617075	-0.432473	-0.434525	-0.0898299	-0.600315	-0.758515	-0.869329	-0.757834	-0.412945	-0.622796	-0.221089	-0.413129	1.00233	0.329214	0.00559061	-0.4746	0.623102	0.300337	-0.417893	-0.0441232	0.235136	0.441499	-0.526206	-0.407759	-0.462551	0.760508	0.174514	0.210887	-0.255704	-0.0782403	-0.701604
SPTLC1	-0.302798	-0.615915	-0.0745791	-0.347124	-0.461187	0.140293	-0.147346	0.391	-0.0554786	0.484752	-0.13596	-0.122012	-0.312858	-0.377072	-0.381847	-0.393141	-0.03361	-0.18076	0.0848326	-0.408838	-0.290397	-0.318959	-0.371621	-0.361761	-0.269144	-0.243589	-0.370659	-0.22725	-0.0825904	-0.334939	0.105931	-0.315802	0.379194	0.370288	-0.354797	-0.185855	0.327408	0.318558	-0.121609	0.1679	0.120651	-0.0326292	0.163112	0.326294	-0.280586	-0.12045	0.36118	-0.104176	0.376181
TCAP	1.16681	1.35395	1.3706	1.19778	1.90461	1.65653	1.58128	0.918322	0.398489	1.69425	0.788072	1.04256	1.30594	0.797704	1.37846	1.12953	1.18085	1.0583	1.46864	0.512237	1.34932	0.101722	0.410205	0.727761	0.860089	1.86835	0.560451	0.760581	-1.24931	-0.875376	-1.17696	-0.612001	-0.942018	0.452188	-1.14178	-0.910893	-0.986009	-1.20163	-0.778751	-0.920536	0.540837	-0.687881	0.162947	0.141098	-0.980099	-0.981167	-0.0987717	-0.71831	-0.231328
OGT	0.104585	0.115571	0.187373	0.5001	0.205705	0.36804	0.312629	0.473939	0.173533	0.187972	0.399485	0.0999073	0.519704	0.201406	0.506887	0.540266	0.665049	0.46154	0.274866	0.219434	0.463815	0.431424	0.575103	0.528401	0.326639	0.0677461	0.638791	0.500818	0.136248	0.228207	0.00742206	-0.0811579	-0.169524	0.299015	-0.0425577	-0.143272	0.241424	0.29299	-0.00909096	0.114165	0.302134	0.00707228	0.253961	0.163874	-0.00264136	0.0976817	0.25835	0.134927	0.134869
PMM2	-0.305318	-0.459796	-0.35951	-0.659712	-0.723288	-0.222111	-0.407067	-0.294584	-0.514174	-0.237823	-0.383343	-0.305725	-0.257194	-0.427324	-0.364811	-0.448703	-0.756573	-0.505424	-0.376189	-0.623354	-0.377667	-0.196517	-0.419927	-0.339701	-0.402496	-0.728782	-0.457138	-0.247924	0.454812	-0.0889089	0.397593	-0.109681	0.00459105	0.0577029	0.181529	0.507555	0.0862611	0.1147	-0.194762	0.208613	0.0462639	0.434832	-0.526316	0.145365	0.136022	0.0263994	0.20452	0.142778	-0.0487453
TM9SF1	-0.257012	0.0439842	-0.548729	-0.418156	-0.390495	-0.189885	-0.368584	0.189944	-0.165414	-0.195918	-0.170237	-0.0695345	0.00909074	-0.347728	-0.324403	-0.388534	-0.254297	-0.258032	-0.245302	-0.233147	-0.386441	-0.268494	-0.110285	-0.25981	-0.475659	-0.466163	-0.00947907	-0.342237	-0.252348	-0.204078	-0.0339251	0.168212	0.0507838	0.168348	-0.0225442	0.259183	0.284912	0.203288	-0.208572	-0.100279	0.217535	-0.0899821	-0.218648	0.0655505	0.199244	0.389827	0.132588	-0.183575	-0.168132
HMGB3	-0.512415	-0.489696	-1.40466	-1.17218	-0.945838	-1.04442	-0.868337	-1.22838	-1.08616	-0.943344	-1.09274	-1.06987	-1.16137	-0.351272	-0.987288	-1.16657	-1.16391	-0.828146	-1.28388	-0.601313	-1.00903	-0.81228	-0.766222	-1.07858	-0.0509279	-0.386721	-1.32438	-1.37405	0.328505	0.327491	-0.110309	-0.505584	0.329537	-0.0387457	0.153371	0.0482541	0.564838	-0.0202455	0.0761982	-0.478251	-0.0224087	-0.0272685	-0.434335	-0.252334	-0.465794	-0.308338	-0.313281	0.245551	0.265747
PPM1G	-0.16754	-0.491012	-0.466722	-0.355714	-0.15647	0.185517	0.123979	-0.595067	-0.364319	-0.626803	-0.174247	-0.0755568	-0.66423	-0.306613	-0.295972	-0.361891	-0.00518804	-0.105068	-0.231166	-0.0477996	-0.151519	0.0112043	0.0473419	0.0118378	-0.719777	-0.647185	-0.0788963	-0.260055	-0.20069	0.0517967	0.161701	0.366461	0.370192	0.705915	0.239571	0.0709458	0.236714	1.00842	0.165335	0.209667	0.0900062	0.365154	-0.110746	0.188311	0.351839	0.213814	0.41319	0.677621	0.528767
INPPL1	0.0772956	0.211309	0.153872	0.236316	0.226222	0.33654	0.277398	0.350955	0.313533	0.217065	0.567592	0.568993	0.786569	0.246659	0.383796	0.201136	0.207363	0.472283	0.372633	0.540483	0.422639	0.263247	0.466637	0.0895469	0.460039	0.478377	0.757107	0.546171	0.304964	0.0855783	0.17099	0.131594	-0.136716	0.564507	0.0332587	0.528814	-0.250173	0.0966612	0.103023	0.217488	0.132468	0.488452	0.15214	-0.00363037	0.367999	0.0755312	-0.162059	0.106115	0.17329
EIF3D	-0.290808	-0.464249	-0.563966	-0.492818	-0.581522	-0.137779	0.0190233	-0.0378729	-0.208669	-0.35018	-0.37363	-0.347331	-0.527366	-0.582731	-0.563402	-0.427401	-0.256799	-0.413922	-0.343997	-0.353835	-0.64264	-0.3222	-0.136501	-0.36861	-0.129716	-0.579298	-0.531237	-0.577994	0.0898859	-0.219688	0.206026	-0.673713	-0.278078	-0.384977	0.0630782	-0.00257869	-0.0685007	0.384518	-0.397583	-0.344522	-0.131042	-0.397351	-0.405602	-0.28995	0.0156099	-0.142308	-0.203928	0.0894177	0.262772
EIF3H	-0.158472	-0.0192783	-0.539738	-0.609896	-0.666895	-0.249705	-0.266632	-0.507948	-0.50406	-0.294473	-0.505099	-0.593476	-0.355927	-0.289107	-0.0713672	0.261582	-0.280102	-0.448819	-0.221079	-0.304299	-0.654515	-0.275234	-0.0836996	-0.289508	-0.135969	-0.0771369	-0.148614	-0.356839	0.109689	-0.162184	0.175994	-0.0633023	-0.38147	-0.0947747	0.306547	0.125406	0.135908	0.602215	-0.25216	-0.00841874	-0.367365	-0.154367	-0.305496	-0.367577	-0.115922	-0.309694	-0.123949	0.329379	-0.0658762
HDAC3	0.419918	0.391068	-0.0924865	-0.0109898	0.187694	-0.208259	-0.171806	-0.0820214	0.315866	-0.210071	-0.102316	0.0500908	-0.512584	-0.138695	-0.303027	0.15159	-0.307919	-0.278385	-0.304493	-0.135387	0.0395779	0.237185	0.233942	0.161459	-0.422533	-0.496143	-0.142815	-0.353005	0.412328	0.310828	0.0566169	0.835248	-0.0773619	0.337511	0.578019	-0.12285	-0.0165952	0.244905	0.330796	0.187667	-0.138566	-0.162753	0.107684	0.232643	0.724713	0.478364	0.425451	0.7187	0.184087
BCAT2	0.238232	0.0764515	0.383571	0.611876	0.592253	0.186211	0.353351	0.404656	0.210008	0.909973	0.963135	0.698511	0.762461	0.502725	0.63954	0.608056	0.481552	0.354449	0.318636	0.52431	0.160762	0.456302	0.804558	0.43923	1.15715	0.729915	0.626851	0.660053	-0.5515	-0.151336	-0.158574	-0.416991	0.1114	0.254626	0.0158501	-0.409529	-0.109326	-0.319668	-0.308894	-0.38244	0.318982	-0.0899171	-0.027017	-0.0105722	-0.459055	-0.16338	-0.28533	-0.629353	-0.340718
IPO8	0.51942	0.0323078	0.596785	0.566939	0.815303	-0.0983802	0.363176	1.282	0.918861	0.244196	0.73432	0.333308	0.207103	0.407165	0.310039	0.180179	0.0631547	0.348167	0.353234	0.0999597	0.683109	1.01364	1.06273	0.643734	0.870279	0.772396	1.04249	1.10917	-0.347381	0.357978	-0.22185	-0.187976	-0.29466	-0.183425	-0.181582	-0.259591	-0.0509624	0.417576	0.512114	-0.245174	-0.015749	-0.0451972	-0.360185	-0.382801	-0.188082	-0.354535	-0.0766503	-0.377655	0.204406
SLC16A3	-0.308543	-0.779612	-0.0967075	-0.430559	0.599799	-0.163803	-0.411478	-0.309004	0.0880605	0.510828	0.183556	0.237829	-0.123055	-0.118943	0.167099	-0.0156739	-0.532503	-1.00328	-0.144258	-0.815304	0.333467	0.168803	-0.655456	-0.0657552	-0.824799	0.0222339	-0.654855	-0.73517	0.10795	-0.445945	0.597446	0.873839	0.448686	-0.758826	0.545473	0.0196977	1.10915	-0.658607	0.452771	-0.707051	-0.357214	-0.694489	0.88248	-0.474836	0.538319	0.35149	-0.756483	0.555641	-0.411716
ABCC4	0.327004	0.165456	0.230357	0.249118	0.332383	0.144858	0.082839	-0.0827573	0.1931	0.0611176	0.202708	0.255589	-0.1328	0.0237968	-0.135008	-0.204374	0.249341	0.240263	0.222282	0.623327	-0.602992	-0.258981	-0.193991	0.11995	0.0487553	-0.117708	0.0894726	0.245668	0.0120385	0.501419	-0.0169112	0.423	-0.0943232	-0.305111	-0.0916661	-0.131992	-0.117162	-0.272644	0.431563	0.450315	0.031782	0.406256	-0.535381	-0.0163407	0.119076	-0.0745357	0.0533909	0.306602	-0.204223
CD3EAP	0.125685	0.497356	0.152592	0.220413	0.486813	-0.372942	-0.138535	0.233936	-0.268755	-0.83141	-0.171194	-0.00518574	-0.494868	0.245833	-0.0495412	-0.498167	0.349411	0.022886	-0.150038	0.00351349	-0.396536	-0.159863	-0.355161	-0.181954	-0.226954	-0.208153	-0.425952	-0.165104	0.00247548	-0.809798	-0.235053	-0.0370087	0.15768	-0.0576258	0.380741	-0.097001	0.326201	-0.648075	0.265635	-0.282196	-0.548548	0.100618	0.10507	-0.13303	-0.705601	0.279659	0.207418	0.396544	-0.181378
P4HA2	-0.20255	-0.549459	-0.370524	-0.329029	-0.319802	-0.392348	-0.447888	-0.986964	-0.873413	-0.754726	-0.795063	-0.53302	-0.758509	-0.641933	-0.597557	-1.48765	-0.439283	-0.434342	-0.538299	-0.52476	-0.267242	-0.338769	-0.405457	-0.522594	-0.404177	-0.623713	-0.363679	-0.871527	0.51992	-0.480244	-0.417988	0.276683	0.0892069	-0.227605	0.546423	0.26305	-0.410055	-0.509697	0.0554839	0.12737	-0.472936	0.468075	-0.450206	-0.260089	-0.905577	0.465021	0.13051	-0.390766	0.84219
CAPN5	-0.872498	-1.02608	0.560435	-1.15058	-1.27971	-0.530673	-0.077299	-0.103063	-0.436176	-0.484127	-0.731496	-0.943872	-0.2967	-0.433494	-1.09041	-1.3212	-1.0758	-0.613875	-0.579395	-0.604539	-0.709663	-0.977152	-1.01541	-0.919969	0.018412	-0.223812	-0.635668	-0.818186	-0.287613	-0.811722	-0.537336	-0.620395	-0.375617	0.294112	-0.670769	-0.802204	0.211606	-0.982619	-0.620851	0.22622	-0.38483	-0.0618885	0.0115722	-0.412384	-1.38872	-0.781935	0.0659383	-0.260521	-0.943809
YKT6	0.0181446	0.0607711	-0.403024	-0.387338	-0.383773	-0.459611	-0.616333	0.581941	0.00112097	0.126009	-0.499587	-0.435801	-0.211232	-0.188725	0.232903	0.429296	-0.100971	-0.212878	-0.236063	-0.0585599	0.0559264	-0.11894	-0.0459395	-0.069861	-0.104682	-0.036868	0.361932	0.54055	0.33255	-0.596743	-0.59056	-0.829862	-0.514647	-0.275664	-0.532287	0.356267	-0.666464	-0.110488	-0.475036	-0.649856	-0.374296	-0.661247	-0.396812	-0.542857	-0.616282	-0.289808	-0.418649	-0.64826	0.41613
NUPL2	-0.181211	-0.295226	0.176562	0.313838	0.289158	-0.0532209	0.040177	-0.590729	0.052305	0.364787	0.701706	0.299419	0.0141529	0.187041	0.22698	0.246169	0.47137	0.437898	0.495935	0.274919	0.429741	0.428082	0.333674	0.208581	-0.44582	-0.278661	-0.335125	-0.42784	0.332519	-0.00752305	0.284137	0.599694	0.000438848	0.360247	0.309265	-0.0650503	0.183818	0.0266627	0.21861	0.277816	1.01005	-0.0657892	0.513562	0.18474	0.428526	0.283177	0.533756	1.07952	0.476334
ARPC5	-0.634453	-0.452365	-1.86981	-1.674	-1.576	-1.88043	-1.58414	-1.59869	-1.84046	-0.991296	-1.25743	-1.32711	-0.950465	-1.47439	-1.43916	-2.18135	-0.76273	-0.812799	-0.850177	-0.736213	-0.56293	-0.685098	-0.782472	-0.918312	-1.52065	-1.4546	-0.851615	-1.21131	-0.42414	0.0151503	-0.0897612	-0.297107	-0.638843	0.97595	0.266299	-0.485356	-0.368001	-0.242157	-0.157763	0.163189	-0.431038	-0.398488	-0.440434	0.407838	-0.014714	0.0311747	-0.416614	-0.399635	-0.631502
DDX3Y	-0.177068	-0.179572	-0.516054	-0.405101	-0.267239	-0.068039	-0.3847	-0.760947	0.403775	0.0426712	-0.239796	-0.120254	-0.948495	-0.534713	-0.364887	-0.479361	-0.166828	-0.31142	-0.277399	-0.309402	-0.576115	-0.351481	-0.466112	-1.07979	-0.494271	0.373464	-0.402338	-0.759332	1.16347	-0.55706	0.151325	-0.230103	0.294115	0.132918	-0.248958	0.51968	1.01568	-0.697587	-0.114715	-0.884209	0.424197	-1.10007	-0.322295	-1.17168	-1.12018	0.351979	1.23317	-0.414938	-0.0532216
PDPK1	-0.296107	-0.0465571	0.418342	0.169965	0.0643678	0.193037	0.316533	-0.0919462	0.129825	0.276669	0.0559251	0.0156785	0.219729	-0.0281287	0.0454008	0.111654	-0.00839822	-0.0338989	0.136501	-0.0629717	0.400254	0.223066	0.401283	-0.021999	0.492762	0.128778	0.514523	0.369817	-0.16757	0.197931	0.194295	0.455359	0.00227557	0.456389	-0.0249621	0.273603	-0.086264	-0.00136455	-0.0205433	-0.04556	0.679456	0.0474504	-0.0719084	0.0476645	-0.0339415	-0.0705835	0.0503762	-0.17931	0.0130037
TAPBP	0.427025	0.434252	-0.152123	-0.144897	-0.262764	0.709799	0.504885	0.0847455	0.0825175	-0.0150344	-0.0922386	-0.139385	0.00530593	0.184947	0.174394	0.230234	0.591553	0.317069	0.445371	0.194293	0.437211	0.109542	0.192162	0.180731	0.31729	0.275944	-0.000624705	0.0907402	-0.130243	-0.120981	-0.0999467	0.0947122	0.10983	-0.698203	-0.277501	0.0793585	-0.6888	-0.106376	-0.570629	-0.230873	-0.316742	0.184653	0.0418363	0.516427	-0.0976978	-0.247639	-0.443679	-0.0451867	-0.680177
DHX15	0.120869	0.0102002	0.162561	0.166723	0.145229	-0.0599081	-0.0511901	-0.0370214	-0.118428	-0.239705	-0.0640141	0.0311493	0.0154733	0.172456	0.206631	0.185357	-0.0706037	-0.0857379	-0.175488	-0.160408	-0.165342	-0.160574	-0.151947	-0.203771	-0.200969	-0.10738	0.0440869	0.145094	0.106276	0.209275	0.120963	-0.208429	0.225107	-0.185773	-0.154524	-0.024548	-0.0165854	-0.108196	0.279973	-0.122721	0.183028	-0.0616952	0.277794	-0.0219352	-0.0602898	-0.0294265	0.0305465	0.354468	0.344725
RNMT	-0.4176	-0.16864	-0.582975	-0.654772	-0.563749	-0.0149444	-0.096637	0.198351	-0.0720637	-0.548591	-0.279369	-0.328794	-0.404769	-0.243449	-0.0821081	-0.159013	-0.354893	-0.382819	-0.510042	-0.671715	-0.360667	-0.160836	-0.369006	-0.427155	-0.586473	-0.806774	-0.948786	-1.15976	-0.132736	-0.105843	-0.280881	0.0879	0.266683	0.384575	0.277733	0.170736	-0.073999	0.455755	-0.377515	-0.180473	-0.330381	0.0507734	-0.13853	0.0355682	-0.155279	-0.0205367	0.162164	0.19124	0.373214
ZZEF1	0.323312	0.671355	-0.0373185	-0.0869513	0.181898	-0.179076	-0.278265	0.331061	0.00747939	0.0942701	0.0269966	-0.0521664	0.0895655	0.210518	0.278974	0.29467	-0.121167	-0.0744982	-0.103281	-0.0755401	0.00657413	0.0966671	0.308518	0.196338	0.217605	0.402446	0.170518	0.0889131	0.00115499	0.152288	-0.027767	-0.324282	0.186947	0.240388	-0.186798	0.0356008	0.107597	0.273305	-0.111939	-0.0548343	0.235875	-0.0917272	0.447791	0.0924884	0.114378	-0.170849	-0.331334	0.0540669	-0.126949
ASAP2	0.105498	0.140719	0.404493	-0.0514517	-0.0811176	0.127816	-0.0790326	-0.556342	-0.372136	-0.0325374	0.115254	0.378549	0.221305	0.276156	0.218696	0.236452	0.118043	0.182582	0.0485995	0.105935	-0.253643	-0.217531	-0.124166	-0.0110692	-0.389839	-0.661628	0.14756	0.218885	-0.389899	0.223412	-0.0549239	0.191627	0.487992	0.582548	0.331427	0.1003	0.00420128	0.0827412	0.0687383	0.114434	0.957204	-0.0993535	0.442634	0.372945	0.431223	0.343425	0.519367	0.314918	0.343341
TTI1	-0.194345	-0.361565	-0.14286	-0.183252	0.0546566	0.429224	0.238995	-0.696711	-0.127802	-0.388876	-0.52459	-0.283202	-0.489613	-0.31267	-0.215135	-0.371257	0.338264	-0.0410243	0.131193	-0.261134	0.227612	0.137583	0.292706	0.430147	-0.198374	-0.0897114	-0.361405	-0.350789	-0.14665	0.148598	-0.10655	-0.130038	-0.285751	0.197154	-0.455727	-0.396559	-0.623186	-0.474039	-0.539812	-0.349369	-0.306127	-0.433509	-0.47545	0.311761	0.247005	-0.109991	0.176697	-0.164625	0.177937
RRP8	-0.39952	-0.34852	-0.0255669	0.14653	0.164873	0.528514	0.527356	0.171817	-0.0508851	0.152681	-0.0397702	-0.391614	-0.522673	-0.491885	-0.568122	-0.566228	-0.429716	-0.15196	0.521434	-0.725196	0.32282	0.357388	-0.113625	0.0390396	-0.499905	-0.538591	-0.854616	-0.865787	0.0708134	-0.266205	-0.0803013	-0.652482	-0.346291	-0.570114	0.173674	-0.561892	-0.495452	0.193898	-0.599968	-0.744176	-0.545917	-0.471231	-0.959939	-0.194403	-0.179468	-0.383234	-0.233505	0.340549	0.216931
SIPA1L1	-0.332925	-0.300807	0.194411	-0.0216606	0.0735058	0.196531	0.147416	0.172006	0.112708	-0.442024	-0.308891	-0.207094	-0.51614	-0.463848	-0.218321	-0.236963	-0.669259	-0.677899	-0.699317	-0.535945	0.0416114	-0.220116	-0.556354	-0.325567	-0.386798	0.0873138	-0.327285	-0.208441	-0.0824723	0.0206638	-0.385909	-0.140984	-0.31627	-0.119261	0.0369392	-0.146953	0.279121	0.40542	-0.0828389	-0.196261	-0.483835	-0.0759503	-0.395214	0.0750619	-0.26008	-0.434662	-0.230555	0.074058	-0.136785
CYB5B	-0.0382307	0.446654	-0.222625	-0.709524	-0.789491	-0.204347	-0.149563	0.535654	-0.0155758	-0.379266	-0.280757	-0.199448	-0.549569	-0.106864	0.11724	0.563253	0.0740341	-0.100626	0.329531	0.0826752	0.00120579	-0.0833777	-0.0439346	-0.0117764	-0.199094	-0.33337	0.153303	-0.190515	0.22877	0.277239	0.0830128	0.0650429	0.25367	-0.509904	-0.172807	-0.374457	0.480937	-0.232322	0.200213	0.169286	0.885268	0.37507	0.663835	0.708449	0.0316674	0.0872969	0.251248	-0.0207693	-0.391097
PRPF4	-0.121188	-0.213133	0.063003	-0.257551	-0.313867	-0.420055	-0.385304	0.288608	0.162266	-0.0291487	-0.354524	-0.390458	-0.509093	-0.497216	-0.357539	-0.495206	-0.234856	-0.310951	-0.213329	-0.174738	-0.421071	-0.301657	-0.345512	-0.32274	-0.347602	-0.324215	-0.658642	-0.697845	0.187637	0.17386	0.00341367	-0.347186	0.203706	-0.0994581	0.0572324	-0.125303	-0.0428784	0.312479	0.403332	-0.21762	-0.217752	-0.104676	0.130967	0.0442783	-0.215492	-0.0293274	0.459786	0.131894	0.369555
PHGDH	-0.334167	-0.426286	-0.536391	-0.104259	0.091052	-0.826007	-0.942594	-0.764872	-0.0184381	-0.300992	-0.44238	-0.29094	-0.564406	-0.653116	-0.436529	0.128569	-0.382582	-0.514103	-0.477251	-0.686671	-0.639774	-0.635086	-0.645046	-0.871337	-1.01404	-0.82317	0.0302669	-0.215891	0.301719	-0.544027	-0.535462	0.282055	-0.334277	-0.0942441	-0.377635	-0.455229	-0.254854	-0.755073	0.207618	-0.428357	0.296502	-0.189838	0.881304	-0.600153	0.479897	-0.384889	-0.128464	-0.356656	0.284889
NDUFS4	1.62326	0.913301	1.14048	1.86509	1.87057	1.26712	1.69165	1.10256	1.12438	1.88649	0.862639	1.32268	0.952573	1.58131	1.9221	1.47011	1.71697	1.18894	1.39372	1.61143	0.807768	1.11414	0.939659	1.66957	1.0969	1.51124	1.3401	2.18211	-0.306104	-0.256383	0.134293	-0.203019	-0.12537	-0.186932	-0.302753	0.514345	-0.387482	-0.395587	-0.475362	-0.337619	-0.243624	-0.21242	-0.446595	-0.172509	-0.492723	-0.0809588	-0.256236	-0.537054	-0.592024
ADAM12	0.513414	-0.179347	0.290849	0.336019	0.0437979	0.533495	0.484579	-0.626079	-0.561706	0.6469	0.415539	0.339934	0.606923	0.547698	0.847832	0.646386	-0.455558	-0.305972	-0.562188	-0.381148	0.282755	0.312351	0.425597	0.658289	-0.387627	-0.322962	-0.0495605	-0.309373	0.32475	0.126125	0.177092	-0.0287738	0.988146	0.0634283	1.18773	0.226637	0.116789	0.231757	0.0654827	0.0598243	0.0123073	0.0761953	-0.299341	-0.20148	0.727616	1.09781	0.463596	-0.24884	0.933459
2022-09-04	0.372922	0.352057	-0.466673	-0.0724172	0.0533631	0.0764948	0.082197	-0.341876	0.174051	1.12988	0.464586	0.405067	0.263338	0.519158	0.908711	0.995142	0.250276	0.394357	0.314966	0.0763449	0.466843	0.604939	0.636238	0.421765	-0.146464	-0.212339	0.481684	0.459683	-0.363769	0.44837	-0.0849023	-0.0608014	-0.200571	0.0155646	-0.0585008	-0.213427	0.664742	0.219121	0.0464115	0.351771	-0.177652	-0.103409	-0.674401	0.0808155	0.103123	0.562869	0.33688	0.146631	0.0452515
DYNC1LI2	-0.323279	-0.289232	-0.180954	0.0282813	-0.00834179	0.18438	0.107111	-0.557132	-0.2577	0.207486	0.0258861	-0.0599379	-0.0116203	-0.08483	-0.247131	-0.220719	0.0916742	-0.0594436	-0.0911809	-0.155113	-0.135262	-0.00790409	0.0781165	-0.0380665	-0.162171	-0.344371	-0.0540695	-0.377136	0.193245	0.0439786	-0.0574714	-0.153288	0.216465	0.408545	0.0078626	-0.00847248	0.0815336	-0.115176	0.331235	0.0895137	-0.0612684	0.3685	0.176474	0.121114	0.157658	0.0847171	0.219124	0.285067	0.0128406
PSMD3	0.0755359	0.0908422	0.083582	0.0249864	-0.0576941	0.168529	0.0952333	0.177552	0.0599124	0.163053	0.180151	-0.00741818	0.169872	0.224703	0.0789709	0.119576	0.0985766	0.0491267	0.0375666	0.0246598	0.0465369	0.0808239	0.265835	0.0870968	0.152284	0.0698131	0.0668911	0.0102815	0.14083	0.118363	0.211854	-0.0446362	-0.0158237	-0.0977648	0.297235	0.223969	0.113655	0.0267149	0.128366	-0.0553281	-0.183288	-0.108058	-0.0707361	0.016577	0.222749	0.264643	0.155052	-0.0200762	0.171837
PAPSS1	-0.318332	-0.089687	-0.541488	-0.797312	-0.282892	-0.592921	-0.723608	-0.29681	0.0294604	-0.598673	-0.387879	-0.203717	-0.399109	-0.356603	-0.47521	-0.393962	-0.319885	-0.141055	-0.24502	-0.28329	0.595954	0.284981	-0.258428	-0.0250003	-0.304898	-0.27416	-0.398133	-0.200893	0.872822	0.46149	0.425998	0.0123133	-0.044096	-0.353341	0.345803	0.215833	-0.197589	-0.485429	-0.313062	0.502898	0.137802	0.619547	0.383712	-0.567485	0.465778	0.0382708	0.477456	0.524766	0.76299
ZW10	0.189637	0.831615	0.125526	0.437859	0.37833	0.065762	0.0471258	0.72096	0.151719	-0.0765138	0.279276	0.149146	0.0336022	0.0911663	0.0743522	0.279791	0.00586434	0.150716	0.257211	0.277428	0.487197	0.37216	0.47721	0.455737	0.515548	0.586305	0.350163	0.0546304	0.299425	-0.110165	-0.273984	-0.190719	0.142468	0.470254	-0.232778	0.177246	0.499129	0.286167	-0.0732822	-0.0178882	0.12816	0.162215	-0.230716	-0.00354896	0.0831638	-0.212415	-0.0717728	-0.0208774	-0.206773
B4GALT5	-0.363248	-0.147471	-0.690401	-0.577036	-0.546588	-1.66668	-1.44203	-1.74675	-1.48091	-1.50174	-1.00922	-0.896861	-0.681294	-1.06258	-0.831272	-1.15858	-0.445029	-0.375943	-0.502259	-0.0894253	-0.379007	0.691317	0.536216	1.03395	-0.997303	-1.41538	-1.42127	-1.20266	-4.67081	-0.633083	-0.688509	0.526017	-4.67081	1.93499	-0.522798	0.80036	0.286718	0.110925	-1.00949	-0.188576	-0.395521	0.557654	-1.48974	1.1749	-0.521159	0.494376	0.844997	-0.694467	-0.369032
SART1	-0.482256	-0.297408	-0.343257	-0.289726	-0.350034	-0.655554	-0.758772	-0.132803	-0.10508	-0.254094	-0.415541	-0.409449	-0.178068	-0.461308	-0.235158	-0.234225	-0.54982	-0.693546	-0.687358	-0.763403	-0.555762	-0.191752	-0.281496	-0.45005	-0.760357	-0.380249	-0.518656	-0.359945	0.260727	0.028618	-0.449147	-0.102312	0.286034	0.140575	-0.162157	-0.191659	0.283095	0.322803	0.178276	-0.411364	0.402966	-0.0573836	0.407292	-0.0976648	0.400601	-0.112313	-0.215801	0.577922	0.257207
GPAA1	1.19297	0.926023	0.890832	1.09206	1.11206	0.945509	0.337336	0.328089	0.105814	0.123446	0.777544	0.925598	0.682143	0.615535	0.919369	0.863273	0.265757	0.417417	0.718779	0.372377	0.744598	0.72055	0.900856	0.607245	0.619478	1.17133	0.864775	0.993361	0.00887039	-0.190199	0.0284497	0.685817	0.0580144	0.12782	0.0734445	0.517159	0.0267646	0.161297	0.00991388	0.0414579	-0.434824	0.42206	-0.371549	-0.0658767	0.33612	0.193815	-0.443226	-0.265751	-0.279415
DAPK3	0.0853496	-0.289546	0.0336486	0.0176727	-0.0774805	-0.374824	-0.569336	0.368203	0.0745837	-0.517881	-0.00658225	0.011701	0.0125686	0.00896911	-0.0200363	-0.0641143	-0.12676	-0.185043	-0.438626	0.128778	-0.214108	-0.320926	0.00796262	-0.403414	-0.384168	-0.431882	0.0110124	-0.188713	0.226659	0.40045	0.136631	-0.107361	-0.236981	0.278533	-0.0753982	0.340068	0.0868821	0.314001	0.398801	0.305051	0.024651	-0.187968	0.126498	-0.107703	0.862516	0.368531	0.187782	0.0457054	0.813396
TGFB1I1	-0.852691	-1.02833	-1.09008	-1.19622	-1.13848	-0.697887	-0.711864	-1.09255	-0.422562	-0.860558	-0.956265	-1.22458	-0.947923	-0.906832	-1.20548	-1.97946	-1.58781	-1.52595	-1.53645	-1.55912	-0.947	-1.04824	-1.01419	-0.641025	-0.395235	-0.881575	-1.16633	-1.22086	-0.390207	-0.0715465	-0.782258	-0.943804	-0.483819	-1.4363	-1.10226	-0.689987	-0.710838	-0.570465	-0.716044	-1.10572	-0.212247	-0.495072	-0.211028	-1.2813	-0.216661	-0.812746	-1.00397	-0.382686	0.151236
AP5Z1	-0.517789	-0.581302	0.157864	-0.19387	-0.0627832	-0.0393413	-0.144647	0.0207632	-0.171287	-0.0751733	-0.294069	-0.55523	-0.0701433	0.249609	-0.0883646	0.0412388	-0.25452	-0.384462	-0.337277	-0.539185	0.311357	0.20068	0.40235	0.397038	-0.397082	-0.1244	0.0400453	-0.058526	-0.218936	-0.113035	-0.682504	0.33462	-0.382503	0.877947	0.119276	-0.284624	-0.568341	0.240855	-0.0837953	0.128316	-0.52719	-0.0935091	0.0791191	0.0803403	-0.0309802	0.0124387	-0.121304	-0.185844	-0.020801
HSPA12A	0.225155	0.231609	0.0468815	0.740318	0.329147	-0.0616575	-0.012715	0.252771	0.153168	0.0727707	0.167064	0.140067	0.992137	0.433488	0.0587642	0.230584	-0.0014357	0.116978	-0.318468	0.255591	-0.00510434	-0.0883901	0.178487	-0.0723003	0.674224	0.993794	0.218363	0.682394	-0.0442605	-0.578704	-0.197179	-0.485102	-0.201734	0.914254	-0.540662	-0.244163	0.598689	-0.119615	-0.487216	0.178878	0.10475	0.10791	0.653536	-0.272118	-0.525107	-0.67976	-0.228958	-0.171286	-0.119163
CTIF	-0.25375	-0.46906	0.514963	0.595128	0.499132	-0.25804	-0.199643	-0.238057	-0.456487	0.465838	0.228823	0.613983	0.203042	0.430821	0.136802	-0.0484923	-0.508152	-0.242931	-0.355212	-0.13546	0.614631	0.175377	0.192408	0.0696405	0.543896	0.333698	-0.499427	-0.479932	-0.556259	-0.328603	-0.759491	0.172722	-0.279909	0.365574	-0.265003	0.191668	-0.134083	-0.24684	-0.441032	0.0493181	-0.2174	-0.204534	0.161961	-0.0136873	-0.387363	-0.14523	-0.250069	0.119084	-0.147001
MAP3K7	-0.0779384	-0.251007	-0.513761	-0.660813	-0.262894	0.00475699	0.0717313	-0.370844	-0.457159	-0.719923	-0.388101	-0.256425	-0.129229	-0.344563	-0.264553	-0.114171	-0.411354	-0.267932	-0.0497496	-0.232226	-0.457922	-0.391957	-0.195921	-0.478503	-0.00602599	0.222139	0.0406936	-0.106365	0.0415719	0.409917	0.271092	0.335338	-0.019028	0.631668	0.300112	0.0461565	0.0154062	0.250957	-0.135127	0.594866	-0.12162	0.13238	-0.0845006	0.00752914	0.10436	-0.301001	0.240028	0.126671	0.108828
EEF1E1	-0.870744	-0.391241	-0.129249	0.420279	0.41384	-0.425624	0.211039	-0.429834	-0.633281	-0.510407	-0.401632	-0.465716	-0.654527	0.111661	-0.221977	-0.466805	0.175276	-0.232607	-0.2707	-0.386079	-0.370504	-0.234567	-0.0689378	-0.336159	-0.0752163	-0.292133	0.30775	0.0326306	0.260029	0.550713	-0.38703	0.0896937	0.0921722	0.341146	0.836428	-0.0173949	0.329588	0.271135	0.259976	-0.089569	-0.172417	-0.202213	0.339555	-0.0189362	0.37957	-0.0891454	0.17564	0.00785107	-0.0827837
RIPK2	-0.43689	-0.430085	-0.163449	0.0286132	-0.0109981	0.0180702	0.0756287	0.114501	-0.176427	0.196999	0.0532945	-0.218097	-0.258559	-0.229404	-0.067836	-0.142775	0.0229945	-0.0921137	-0.050709	0.145681	0.300717	0.016728	0.264655	0.11034	-0.23956	-0.0998046	0.0118269	0.000310945	0.163991	0.24246	0.665322	-0.000952392	0.0294442	-0.334928	-0.284409	0.126349	0.166797	0.433049	0.113808	0.401428	0.196053	-0.314994	0.0116352	0.467699	0.0323886	-0.216788	0.451276	0.258231	0.527865
RASA4	0.608867	1.19742	0.44957	-0.0533233	0.487995	1.36362	0.823293	0.506126	0.798074	1.3517	1.20153	0.503152	1.25141	-0.140611	0.0262594	0.108459	0.455585	0.790132	1.04051	0.286734	0.593496	0.262377	0.551574	0.431648	0.455791	0.270861	0.167301	0.414926	-0.706723	-0.0373078	-0.109349	0.212328	0.291316	-0.370435	-0.280915	-0.206112	0.723951	0.697172	-0.629809	-0.254313	-0.624422	-0.757489	-0.242197	-0.266679	0.0445421	-0.404262	-0.37305	0.828809	-0.839353
HNRNPR	-0.460514	-0.697443	-0.489774	-0.522391	-0.499419	-0.858087	-0.765908	-0.911313	-0.66774	-0.685619	-0.480466	-0.492747	-0.154167	-0.439159	-0.438102	-0.510523	-0.474657	-0.645378	-0.61948	-0.495018	-0.8212	-0.461326	-0.542492	-0.757425	-0.700513	-0.873716	-0.685448	-0.833124	0.192043	0.321868	-0.160336	-0.0093663	0.342314	0.280747	-0.0411465	0.0953006	-0.0431681	0.129714	0.360636	-0.0931272	0.258163	0.353181	0.20183	-0.0653734	0.489603	0.351928	0.0626084	0.361438	0.576837
PRPF3	-0.21707	-0.309518	-0.633753	-0.779227	-0.599271	-0.518743	-0.428325	-0.848942	-0.477559	-0.677302	-0.565635	-0.641491	-0.513011	-0.58704	-0.421807	-0.456122	-0.426299	-0.478097	-0.514227	0.065276	0.0287245	-0.129351	-0.208212	-0.45986	-0.909485	-0.694217	-0.212253	-0.407731	0.197572	0.319796	-0.526114	0.194577	0.58871	0.168612	0.326315	0.235088	-0.250335	-0.180222	0.0439855	0.634353	0.642963	0.83001	-0.29829	0.0877518	0.0453114	0.187002	0.63354	0.498073	0.536093
TXNL1	-0.4613	-0.772722	-0.279676	-0.459049	-0.225651	-0.290555	-0.316561	0.0023374	-0.347504	-0.346234	-0.135627	-0.372588	-0.147587	-0.284546	-0.433003	-0.53313	-0.574944	-0.411581	-0.46975	-0.242112	-0.505685	-0.311588	-0.107307	-0.563036	-0.0493008	-0.168843	-0.530605	-0.660912	-0.0382177	-0.00552129	0.0374077	-0.183596	0.251869	-0.136041	0.0650927	-0.228645	0.450553	0.453225	-0.196639	-0.195335	-0.126037	-0.437406	-0.0321284	-0.342031	-0.164405	-0.147886	0.193201	0.236664	0.319175
TPD52L2	-0.111727	-0.127025	-0.0471199	0.052016	0.142219	-0.122047	-0.354	-0.347339	0.146627	0.132873	-0.0654318	-0.0185109	-0.114918	0.281886	0.141355	0.582699	0.201799	0.0773971	0.165158	-0.110395	-0.113435	-0.194243	-0.1976	-0.287342	0.0731163	-0.103099	-0.227542	-0.439454	-0.0203317	0.632209	0.131956	0.280122	-0.0657112	0.166755	0.209765	-0.184862	1.19062	0.0622372	0.102634	0.149502	0.36091	0.361919	0.219985	0.818343	-0.0663528	0.502525	0.128588	-0.130042	-0.222124
EMC8	-0.182113	-0.28229	-0.138495	-0.233128	-0.219196	-0.151266	-0.245033	-0.0881053	0.498271	-0.269768	-0.130706	-0.294016	-0.0372781	0.0420749	0.138623	0.565468	0.0593058	0.171096	0.139402	0.19907	0.322166	0.174773	0.374169	0.341735	0.0643209	-0.393639	-0.217206	-0.272245	0.181157	0.281312	0.179465	0.336548	0.221512	0.0246564	0.560558	0.245384	0.0831469	0.168965	0.1396	0.142446	-0.149352	-0.0959325	0.162605	0.280338	0.151902	0.0420478	0.078059	0.481674	0.184915
THAP12	-0.823839	-0.726345	-0.0388107	-0.303355	-0.452068	-0.580839	-0.775831	-0.0969183	-0.191409	-0.511945	-0.350371	-0.379465	0.160707	-0.786531	-0.813839	-0.482424	-0.650856	-0.788069	-0.556783	-0.425707	-0.551217	-0.459617	-0.66906	-0.457101	-0.576932	-0.494015	0.0748593	-0.165421	-0.504381	-0.432388	-0.404303	0.366698	-0.2592	0.46627	-0.598048	-0.2139	-0.171487	0.641886	-0.247476	-0.0896977	-0.334706	-0.316884	-0.204147	-0.363994	-0.128146	-0.459977	-0.425134	0.0255769	-0.660403
SYNJ1	0.28446	0.876994	0.302134	0.793131	0.522152	0.545339	0.487951	0.240041	0.00638101	0.157201	0.160588	0.113848	0.524537	0.417339	0.517026	0.871118	0.608464	0.568071	0.802627	0.355431	0.224488	0.123604	0.303794	0.434185	0.353977	1.03672	0.412916	0.296063	-0.198905	0.00749312	0.305985	0.236516	-0.283656	0.155318	-0.350462	0.0281536	0.361131	0.129738	0.129973	0.0256533	0.232304	0.154892	-0.0218817	0.0486952	-0.0669473	0.0478973	-0.0309938	-2.46302e-05	-0.0859759
FIBP	-0.20229	-0.284174	-0.865817	-0.744737	-0.715712	-0.69159	-0.62871	-0.0977648	0.0920607	-0.00913484	-0.100195	-0.048365	-0.472792	-0.362606	-0.61557	-0.761733	-0.485596	-0.428343	-0.436211	-0.293477	-0.0985187	-0.248058	-0.122958	-0.150809	-0.0703641	0.100168	-0.0867909	0.115881	0.166103	0.399301	0.321226	-0.360752	-0.266789	-0.159807	-0.0115065	-0.0517897	0.321562	-0.292435	0.0554438	-0.128724	0.619712	-0.178999	0.0112394	0.00512912	-0.422556	-0.289455	0.169829	-0.19562	0.0110203
EIF4G3	0.0571141	0.0650313	-0.0072442	-0.24126	0.00322342	-0.173803	0.191413	-0.154868	-0.182265	-0.128504	-0.189714	-0.147301	-0.375476	-0.361099	-0.324111	-0.390315	-0.288536	-0.268845	-0.249158	-0.338485	-0.316571	-0.416443	-0.201472	-0.1197	-0.392696	-0.309027	-0.186529	-0.196028	-0.0724274	0.232089	0.422251	-0.175288	0.141602	0.191916	0.155076	0.384941	0.0157125	0.392616	0.00986225	-0.0733857	-0.155717	0.114074	-0.0836068	-0.136704	0.458259	0.375143	0.306999	0.00970368	0.376858
PPIH	0.224671	0.387449	-0.0806112	-0.401851	-0.17684	-0.461668	-0.694369	-0.177182	-0.169901	0.0156149	0.123093	0.109798	-0.753148	-0.37552	-0.164262	-0.641462	-0.412638	-0.298051	-0.0856046	-0.336036	-0.693772	-0.338334	-0.612565	-0.264936	0.0118554	-0.228993	-0.160563	0.483454	0.275519	0.314064	-0.243836	0.334821	0.25886	-0.107854	-0.0551373	0.408508	-0.4675	-0.134033	-0.14147	-0.630636	0.349501	-0.250988	-0.232352	-0.218797	-0.134402	-0.289272	-0.298763	-0.310051	-0.189165
HTRA2	0.866851	0.679412	0.394822	0.833406	0.971005	0.58709	0.564954	1.46153	1.32409	0.601709	0.358166	0.377034	0.473	0.816944	1.14122	1.08465	0.549383	0.986758	1.0861	0.351658	0.890893	1.14777	0.925576	1.19193	1.39191	1.37458	1.36394	1.66355	0.0143623	0.064176	-0.0959599	-0.0831908	-0.189361	-0.140077	0.258823	-0.151052	-0.249668	-0.39348	-0.325598	-0.00620008	-0.0579374	0.277695	-0.0989308	-0.440051	-0.325125	-0.19751	-0.335288	-0.435781	-0.443926
AKR7A2	0.126744	-0.113072	0.20566	0.189492	0.198503	0.0207186	0.00599711	-0.15976	-0.0325479	-0.045001	-0.0433432	-0.0369788	-0.136234	-0.16219	-0.131657	-0.072912	-0.199628	-0.155616	-0.233307	-0.129948	-0.111573	0.0411057	-0.0164277	-0.0805405	0.224811	0.0517598	-0.217167	-0.220003	-0.236848	0.0046365	-0.40406	-0.00444175	0.121001	0.148782	0.28771	-0.176339	0.188969	0.227063	0.0653205	-0.124046	-0.373946	0.0890991	-0.259876	-0.0560215	0.193155	0.393357	-0.237024	-0.217787	-0.00482456
EPB41L2	-0.254593	0.0265452	0.127226	0.247359	0.321278	0.0386393	0.0487221	-0.0894018	0.0326193	0.152402	0.111387	-0.0201214	0.791912	-0.0962424	0.0808111	0.0300824	-0.05007	0.0992605	0.0439157	-0.134722	-0.318304	-0.0928491	-0.184421	-0.298859	-0.0288438	-0.0609522	-0.234058	-0.262754	0.025238	0.266191	0.00722249	0.0478571	0.0612888	1.21244	0.254828	-0.204001	0.221826	-0.139826	0.288703	0.921713	0.304253	0.267607	1.24239	0.909332	0.0388775	0.264302	1.00756	-0.015456	0.147649
TGOLN2	-1.59568	-1.26639	-0.783879	-1.33945	-1.77033	-1.16159	-1.31157	-0.791521	-0.426031	-0.38178	-0.24815	-0.455225	-0.864676	-0.65995	-0.851757	-0.930439	-0.95183	-0.974496	-0.788074	-0.782139	-0.852835	-0.524838	-0.935253	-0.56046	-1.45708	-1.7865	-0.688967	-2.34527	0.177823	0.307651	0.959834	0.413801	0.0354874	0.459991	0.284063	-0.0405278	0.695244	1.03053	0.155458	0.718041	-0.215553	1.29243	-0.102866	-0.0193308	1.05099	1.11909	0.271151	0.852071	0.258651
LAMTOR5	-0.426418	-0.216124	-0.0295891	0.40455	0.260094	0.0430665	-0.180379	0.471893	0.374036	0.136935	0.232569	0.222849	-0.0740542	0.197482	0.338383	0.297367	0.500315	0.385186	0.431891	0.361204	0.445205	0.575112	0.423135	0.568755	-0.190064	0.218034	0.469143	0.422626	-0.0200471	0.106709	0.17832	0.337419	-0.0839939	0.104475	-0.36862	-0.391363	0.194016	0.0238047	0.249143	0.166215	0.347388	0.196267	0.395401	0.465434	0.0668051	0.342636	0.145849	-0.150848	-0.0128533
MED7	0.067808	0.473947	0.641256	0.572197	0.494869	0.259408	0.127957	0.408522	0.367653	0.404797	0.439755	0.351042	-0.360541	0.446818	0.42828	0.398536	0.386357	0.24942	0.204002	0.492787	0.417334	0.257355	0.519821	0.276764	-0.395954	0.133979	0.594046	0.540887	0.00401267	0.0854861	0.0594105	1.00594	0.275543	1.05124	-0.11239	-0.111227	0.38025	0.296441	0.936074	0.37515	1.04647	0.70912	0.79763	0.405117	0.181522	0.521733	0.799491	0.684453	0.224677
WIPF1	-0.0804047	-0.029069	0.241214	0.174423	-0.0120969	-0.315218	-0.558778	-0.5126	0.127731	-0.209215	-0.115705	-0.302106	0.0646111	0.262289	0.0287437	-0.164851	-0.257619	-0.0758219	-0.443794	0.320191	-0.275151	-0.0805212	-0.400399	-0.276841	-0.499736	0.0785169	0.350592	0.37441	0.114325	0.169802	0.294643	0.813999	0.302315	1.21482	0.705104	-0.30835	0.830718	0.279237	0.330084	0.240139	0.944149	0.329578	0.970257	0.554164	0.247041	-0.00814913	0.386037	0.376086	-0.105438
AKAP10	-0.496877	0.142271	0.342759	0.0323211	0.121247	0.758912	1.0323	0.139558	-0.0670805	-0.038521	0.714228	-0.343257	-0.596383	-0.241153	-0.496136	-0.352318	-0.0321069	-0.138895	-0.316424	-0.0928753	-0.599399	-0.421435	-0.616132	-0.259079	-0.762019	-0.834422	-0.741552	-0.945211	-0.133292	0.398283	-0.550119	-0.324058	0.122283	0.674795	0.552143	-0.161215	0.720823	0.706497	0.149745	-0.0598024	-0.728918	-0.0640279	-0.231272	-0.253323	1.10128	-0.148618	0.326292	-0.267441	0.118428
DENR	0.163511	-0.297228	-0.0278258	-0.41425	-0.69554	-0.262214	-0.252457	0.147467	-0.439539	0.288338	-0.496897	-0.586865	0.263113	-0.501692	-0.373124	-0.218314	0.346578	0.24335	0.191997	-0.249928	-0.330969	-0.608142	-0.250651	0.443967	0.449542	0.251384	-0.541417	-0.562934	-0.147528	-0.315361	-0.133573	-0.988644	-0.609001	-0.409667	-0.548164	-0.500921	0.0779973	-0.493021	-0.927371	0.00199601	-0.979265	-0.81456	0.39661	-0.265396	-0.677458	-0.808234	-0.0692917	-0.162816	0.149217
PSTPIP1	0.132554	-0.299667	0.121521	0.0988525	0.143347	0.256039	0.0371901	-0.0860124	-0.0486378	0.211931	0.0681698	-0.00525628	0.133025	0.0608823	-0.220767	-0.349485	0.252281	0.126279	0.0912183	0.334804	0.578283	0.319796	0.230939	0.441623	0.208835	0.201901	0.3396	0.446812	0.0113558	-0.0820355	0.884763	0.615144	0.0953159	0.0426675	0.394619	0.41563	0.00717724	-0.0715572	0.0476723	0.514765	0.420604	0.334152	0.320204	0.499728	-0.155174	0.0047968	0.0371394	0.167865	-0.136047
XPOT	0.00446185	-0.280988	0.740092	0.462007	0.453735	0.417055	0.916643	-0.606134	0.056951	0.572199	-0.0486484	-0.175017	0.233136	0.257641	0.365561	0.184428	1.188	0.799024	1.05298	0.83481	0.48353	0.385745	0.41944	0.132641	0.866118	1.21944	0.377896	0.278886	0.193716	0.0728369	-0.0331828	0.654618	0.0416516	-0.609375	0.415442	0.43852	0.0850815	0.811286	0.435777	-0.141698	0.190264	-0.436876	-0.191268	-0.237594	0.386103	0.39606	-0.0896617	-0.398269	0.76963
DNPH1	0.531455	0.599202	0.304872	0.171145	0.201666	0.265393	0.0994432	0.524943	0.510853	0.58203	0.666759	0.670743	0.21769	0.238155	0.241446	0.596448	0.243337	0.343311	0.325792	0.33526	0.450052	0.326324	0.482477	0.571032	0.236367	0.604962	0.723181	0.640901	-0.28842	0.0930634	-0.00231685	0.380479	-0.0290514	0.73261	0.0158189	0.0263566	-0.416263	-0.0309341	0.129637	0.433701	0.118029	-0.556599	0.154572	0.190922	-0.000865359	-0.00748684	-0.327136	-0.142667	-0.197062
TIMM44	0.311105	-0.0329791	-0.104095	-0.224994	-0.183303	-0.0624689	-0.0112222	0.145211	-0.107482	0.140638	-0.141511	0.181271	-0.18892	0.082486	0.282203	0.0394996	0.0836701	-0.124512	-0.0132861	0.266915	-0.1043	-0.0324487	-0.101755	0.0851185	0.38558	0.323545	0.168885	0.354634	-0.154286	0.0187865	-0.319698	-0.31838	-0.0753098	-0.063577	-0.0239887	0.0346931	0.215457	0.225507	0.0683782	-0.191094	-0.0671798	-0.242482	0.141768	-0.0889031	-0.226463	-0.0512058	-0.0946076	-0.419353	0.103788
TRAPPC3	0.0956394	0.294421	-0.0497952	-0.0033014	-0.2437	-0.555325	-0.731335	-0.145956	-0.388712	-0.465494	-0.89537	-0.970689	-0.400724	-0.977409	-1.10455	-0.958873	-0.577669	-0.660223	-0.627623	-0.949756	-0.373186	-0.706777	-0.620551	-0.741397	-0.422991	-0.435878	-0.707074	-0.766315	-0.165418	0.356465	-0.423755	-0.412673	0.0391036	-0.247802	0.914576	-0.0955902	-0.0177173	0.300808	-0.0434726	-0.232983	-0.29893	-0.433382	-0.680646	0.612153	-0.353414	-0.551217	0.437629	-0.351424	-0.0892639
CHMP2A	0.0873075	-0.060883	0.185957	0.508052	0.409703	-0.13973	0.0856103	0.114599	0.432516	0.169628	-0.10426	-0.201522	0.195123	0.310776	0.0436505	0.00612761	0.0760168	0.0405956	-0.19859	0.0899972	-0.121096	0.17282	0.235315	-0.110937	0.100054	0.0529947	0.100356	0.0992327	-0.176183	-0.119756	0.14618	0.9184	0.421012	-0.169109	0.0168544	0.520073	0.0557233	-0.547177	-0.010321	0.0968809	-0.379535	-0.429897	0.28898	-0.140699	0.0609062	0.0919243	-0.099742	0.00944548	-0.140265
NCK2	0.522743	0.654099	0.260281	0.534712	0.461486	0.163424	0.104548	-0.19652	0.169537	0.191999	0.657047	0.635088	-0.0819438	0.491838	0.436585	0.433322	0.142182	0.267381	0.160603	0.362054	0.50139	0.329651	0.449941	0.364402	-0.0762153	0.0185065	0.433922	0.286871	0.0867512	0.459961	0.265594	0.549868	0.0880841	0.256231	0.214304	0.159657	-0.197255	-0.252888	0.404025	0.333197	0.342993	0.577802	0.0682548	0.409648	0.102789	0.358844	-0.0361672	0.623274	-0.106752
PLRG1	0.0049743	-0.0207559	-0.447085	-0.269951	-0.238443	-0.105068	0.0508565	0.108298	0.234244	0.151386	0.160692	0.130811	-0.340176	-0.345615	-0.21551	-0.486105	-0.296588	-0.263764	-0.298167	-0.165446	-0.124885	-0.150912	-0.155733	-0.244655	0.0664164	-0.453839	-0.175563	-0.330265	0.172878	-0.0607861	0.212136	-0.343864	0.0518186	-0.231382	0.279346	-0.101484	-0.171427	-0.298197	0.0382319	-0.0616598	-0.262678	0.00678633	0.117544	-0.136636	-0.377117	-0.568932	-0.27476	-0.149565	0.0469509
PRC1	0.132401	-0.442086	-0.187769	-0.765661	-0.138627	-1.04198	-0.94803	-0.366772	-0.732657	-0.699524	-0.59464	-0.200457	-0.675813	-0.735557	-0.498372	-0.181889	-0.116569	-0.141826	0.290597	-0.330853	0.272553	-0.0728949	-0.0352472	-0.0223944	-0.611526	-0.325195	-0.20641	-0.359088	-0.254379	-0.145709	-0.24968	0.0514079	0.198653	1.11488	-0.120548	-0.0881968	0.414025	0.498372	0.0670659	-0.646002	0.435128	-0.26315	0.0772619	-0.411886	0.880993	0.134406	-0.265582	0.151933	0.206654
RGS10	-0.470842	-0.260765	-0.373536	-0.801561	-0.845334	-0.0498244	-0.299818	-0.555836	-0.64699	0.0244958	-0.0584485	0.0322335	-1.11032	-0.806122	-0.475239	-0.53776	-0.709096	-0.432211	-0.546953	-0.621331	-1.62076	-0.674163	-0.315581	-0.968003	-1.09294	-0.528919	-1.02813	-0.780598	0.301728	-0.550917	0.244087	-0.119411	0.275127	-0.278502	0.400565	-0.522974	0.20174	0.796568	-0.12375	0.0647015	-0.066685	-0.111121	-0.241435	1.11286	0.372699	-0.168434	-0.472685	-0.0380231	-0.615141
ZNF207	-0.615488	-0.367765	-0.684171	-0.442126	-0.498155	-0.655677	-0.846686	-0.35096	-0.257408	-0.781251	-1.09913	-1.09138	-0.482207	-0.671467	-0.629935	-0.383323	-0.545885	-0.33063	0.10863	-0.588483	-0.95243	-0.280316	-0.451588	-0.829589	-0.522284	-0.35394	-0.0968534	-0.0819844	0.247993	0.0887538	0.245946	-0.398685	0.331702	-0.357191	0.0575082	-0.442414	0.339169	0.296707	0.321142	-0.113234	-0.200632	-0.101875	0.633288	-0.346139	0.0653476	-0.0108918	-0.00869059	0.24865	0.45031
NDUFB5	1.35493	0.623706	1.57608	1.03703	1.04614	1.0395	1.16786	0.555887	0.817316	1.15772	0.762244	0.787308	0.941953	0.903252	0.950731	0.732058	1.39837	0.870603	1.05155	1.29608	0.982159	1.04935	0.791833	1.58413	0.834211	1.16282	0.63374	1.56366	-0.343325	-0.197912	-0.227341	-0.186669	-0.410546	-0.213254	-0.348753	-0.262323	-0.380087	-0.142246	-0.041214	-0.749391	0.208583	-0.515704	-0.284824	-0.151643	-0.428984	-0.111916	-0.0435137	-0.313628	-0.341176
NDUFC1	0.634144	0.307728	0.919379	0.929244	0.73969	0.771063	0.81295	0.229035	0.45755	0.590751	0.561702	1.23713	0.963954	1.23327	0.889511	0.640026	0.907769	0.857999	1.00784	0.855404	0.887906	0.680585	0.799999	1.08233	0.578658	0.692052	0.860487	1.07451	0.158421	0.0359716	0.408561	0.715884	0.12754	0.713985	-0.00918655	-0.294042	0.506761	-0.0514575	0.379962	0.478646	0.334489	0.445042	0.900753	0.0244354	0.12594	0.920422	0.270778	0.17965	0.189549
ASNA1	-0.225561	-0.35604	-0.115507	-0.0473772	0.0435914	-0.480541	-0.0183896	-0.387026	-0.187158	-0.192102	-0.355325	-0.403508	-0.452421	-0.0375978	-0.41893	-0.48885	-0.496678	-0.251467	-0.465243	-0.245114	-0.0409138	-0.121829	-0.119494	-0.172326	0.0303009	0.0898538	-0.262142	-0.270052	-0.326238	0.162473	-0.34728	0.145552	0.156067	-0.190735	-0.155056	-0.139425	0.0414156	0.304588	-0.0677991	-0.345592	0.297107	-0.383741	0.273414	0.0695601	-0.266264	-0.287329	0.33497	-0.51951	0.323791
BUB3	-0.567695	-0.557547	-0.369299	-0.136729	0.0932301	-0.199183	-0.377358	-0.280507	-0.345918	-0.535054	-0.633424	-0.42327	-0.624403	-0.426155	-0.347189	-0.118284	-0.222896	-0.434047	-0.491672	-0.208017	-0.372598	-0.363788	-0.365124	-0.35679	-0.241371	-0.0186583	-0.399367	-0.543845	0.427182	0.216323	0.403945	-0.00343699	0.323155	-0.0864107	0.198231	0.132642	0.155279	0.660413	0.326436	0.109875	-0.0027768	0.175875	0.0769776	-0.154511	0.15254	0.307076	0.245859	0.231022	0.544812
SULT1B1	-0.417418	-0.305441	-0.103481	-0.0614935	-0.318918	0.283272	0.386487	-0.066763	-0.0243307	0.429777	0.456669	0.345168	-1.00371	-0.291991	-0.180673	-0.288572	0.0481045	0.206136	0.0102137	0.0456702	0.274217	-0.0179699	-0.0793803	0.0596285	-0.748912	-0.937248	-0.332906	-0.0626856	-0.569608	-0.343187	-0.235386	0.87033	-0.470609	0.299213	-0.206239	-0.144379	-0.473669	-0.202275	-0.0876981	-0.276718	0.682058	-0.203196	0.0837229	-0.0823367	0.390549	0.0267451	-0.261776	0.000242967	-0.631696
ACTN4	-0.192627	-0.452154	-0.324585	-0.250515	-0.497106	-0.461125	-0.362324	-0.241984	-0.193971	-0.450248	-0.347531	-0.257823	-0.159747	-0.308621	-0.0280117	-0.242849	0.0190496	-0.11504	0.00109704	-0.41306	-0.284103	-0.0834576	-0.0526886	-0.183199	-0.369964	-0.371425	-0.0207078	-0.346316	-0.0276774	0.206862	0.491337	-0.394126	0.118798	-0.109193	0.0351617	-0.0827382	0.571159	0.143968	0.191351	-0.111577	0.191764	-0.198131	-0.397844	-0.269385	0.690284	-0.171191	0.132659	-0.239909	0.0772014
GSTZ1	0.588066	0.294078	0.403137	0.606919	0.48821	1.14753	1.04305	1.23638	0.545365	0.451517	0.56068	0.515511	0.989195	0.333303	0.294724	0.193389	0.962258	0.874852	0.939517	0.910024	1.15412	0.70733	0.967753	0.437348	0.257662	0.385973	0.224739	0.341445	-0.0332635	0.0832243	-0.336709	-0.739424	0.174341	-0.0964947	-0.0187398	0.43663	-0.0714503	-0.383146	-0.529653	-0.327048	0.331471	-0.272053	0.399841	0.462419	0.153901	0.584997	0.580788	-0.116274	0.0865685
HTATSF1	-0.31658	0.516592	-0.0723314	0.660342	0.982201	-0.423507	-0.294599	0.0699567	-0.014506	0.0697625	-0.19506	-0.328697	0.00106639	-0.233956	-0.0680773	-0.02317	0.255171	0.248963	0.301521	0.682465	-0.070047	0.397252	0.520076	0.209157	0.392375	0.0503639	-0.215788	-0.282111	0.335801	0.153509	-0.129209	-0.371762	0.0165558	-0.485707	0.733621	-0.0432256	-0.215577	-0.205285	-0.14742	0.520867	-0.56182	0.284795	0.416588	-0.112723	-0.0639417	0.138088	0.431347	0.490653	0.0814495
KDELR3	0.164749	-0.00595242	-0.295328	-0.207036	-0.0636431	-0.0581846	0.019505	-0.0399407	-0.0356793	0.134057	0.0407414	-0.0505246	-0.501833	-0.378408	-0.493613	-0.577493	-0.239306	-0.251084	-0.345485	-0.529718	-0.0407722	-0.0469836	-0.199577	0.321178	-0.383836	-0.229415	0.584527	0.0912393	0.253034	-0.307908	0.71726	-0.384221	-0.443943	-0.416487	0.150025	0.622515	-0.226611	-0.401041	-0.817033	-0.135265	0.0257145	0.459937	-0.544722	-0.302394	-0.134379	-0.110931	-0.198979	-0.243056	-0.324582
PRKAB2	1.17251	1.23594	1.18706	1.23129	1.43324	0.493406	0.36147	1.48589	1.05102	0.228447	0.356172	0.295592	1.09136	1.06599	1.21636	1.24067	0.639624	0.849114	0.77587	1.03514	0.952485	0.587125	1.012	0.638458	1.12212	0.704598	0.685171	1.00724	0.144409	-0.27424	-0.0562468	-0.238904	-0.0906766	-0.272706	0.237399	-0.345214	0.19758	0.0224587	0.5045	-0.648697	-0.730966	-0.191398	-0.416685	-0.573717	0.137159	0.363328	0.129542	-0.259423	-0.0784098
AP1G1	-0.100398	-0.0920175	-0.188074	-0.370702	-0.346106	0.0999052	-0.0631623	0.227651	-0.082396	0.179429	-0.0211456	0.284994	0.119899	-0.0376106	-0.0483533	0.1583	0.110621	0.0583445	-0.0246092	-0.298478	0.0448215	0.125423	0.183534	0.252238	-0.30678	-0.0860313	0.165314	0.158383	0.212621	0.190768	0.493464	-0.0524647	0.267198	-0.171699	0.307724	0.423663	0.00814736	-0.200236	-0.255553	0.168321	0.200519	0.14444	0.357083	-0.0313871	0.256265	0.186943	-0.0174584	0.247984	-0.0800777
STX6	-0.158507	-0.0335867	-0.195457	-0.124171	-0.0478579	-0.438341	-0.561454	-0.400141	-0.272746	0.126018	-0.0115813	-0.0758887	-0.266677	-0.362954	-0.117845	-0.0892839	0.0475654	-0.248588	-0.0901773	-0.368561	-0.174706	-0.286345	-0.130738	-0.0692576	-0.277468	-0.203206	-0.117524	0.0756221	-0.142361	-0.0677559	0.237067	1.06942	0.464707	-0.167093	0.36757	0.200831	0.25425	-0.340304	0.235211	0.0672699	-0.320365	0.199924	0.527314	0.0652549	0.17685	0.185668	-0.140539	0.147311	-0.0681607
SGTA	-0.671916	-0.241783	-1.00904	-0.734954	-0.719112	-0.484431	-0.482248	-1.04109	-0.683038	-1.19366	-0.954369	-0.7116	-0.453886	-0.364562	-0.291117	-0.341979	-1.57401	-1.30601	-1.02249	-1.27696	-0.796002	-0.684898	-0.64136	-0.629056	-0.969461	-0.846615	-1.24447	-1.16543	-0.00260478	0.0395318	0.132141	0.359085	-0.430362	0.25021	-0.375629	-0.442334	0.419982	0.673252	0.0863981	0.0780705	-0.219954	0.0654568	0.482992	0.112487	1.04617	0.287107	0.217929	0.0652695	-0.118804
ENSA	-0.967694	-2.29051	-0.529236	-1.56955	-3.05789	-0.419437	-0.73877	-1.13039	-1.53457	-0.265334	-1.95826	-2.11027	-1.6345	-1.90974	-1.71997	-2.95348	-0.62994	-0.515017	-0.591147	-0.681427	-1.80072	-0.472517	-1.67916	-1.10284	-0.944511	-0.254192	-0.53032	-0.408405	-0.848157	-0.0451841	-0.680546	-0.624501	-0.571323	-0.440387	0.092946	-1.37732	1.02565	-0.298133	0.954431	-0.650785	-0.0664079	-0.840824	0.163617	-0.529698	-0.640315	-0.886376	0.140193	-0.656195	0.61361
SLC25A20	0.605358	0.102352	1.29072	0.618957	0.395827	0.0624651	0.231349	0.378311	0.268159	1.17456	0.762691	0.646591	0.858105	0.909333	1.13479	1.51893	1.0089	0.807486	1.0082	1.52275	0.191182	0.695661	1.17308	1.18494	1.23955	0.931572	0.416294	1.77304	-0.0660008	0.0503192	0.490785	-0.443285	-0.599889	-0.710937	-0.190583	0.808449	-0.947151	-0.573323	-0.556171	-0.0876677	-0.495756	-0.459008	-0.0270295	0.144481	-0.657514	-0.128522	-0.627342	-0.9862	-0.497568
NARS	-0.39393	-0.435975	-0.317204	-0.258867	-0.266701	-0.518578	-0.51821	-0.570001	-0.520895	-0.262536	-0.458118	-0.377074	-0.151327	-0.432408	-0.492182	-0.230301	-0.482551	-0.425737	-0.166228	-0.316088	-0.197114	-0.293167	-0.252986	-0.407374	-0.230677	-0.371875	-0.352787	-0.549314	0.0975332	-0.296619	0.200168	-0.168534	-0.225536	-0.183335	-0.232482	0.374357	0.0368959	0.214664	-0.0124334	-0.0581618	-0.02471	-0.177987	-0.197335	-0.251192	-0.0384564	-0.0764408	0.343251	-0.00506737	0.35251
MYO1B	-0.104974	-0.258824	-0.337279	-0.289766	-0.071532	0.290147	-0.0365035	0.109783	-0.0994416	-0.145454	-0.229725	-0.306233	0.252199	-0.275467	-0.0380851	-0.266407	-0.240437	-0.312379	-0.290165	-0.258969	-0.214883	-0.105274	-0.0767429	-0.060131	-0.0597083	-0.226386	-0.363812	-0.100548	0.119691	-0.0259303	0.0618906	-0.151576	0.266523	0.205434	-0.206035	-0.202575	-0.227134	-0.104505	-0.21344	-0.180966	0.515039	0.0164932	0.363936	-0.229437	0.472362	-0.162354	-0.032155	0.140984	0.550004
SSNA1	-0.434458	-0.31608	-0.677115	0.0273775	-1.13072	-0.922287	-0.647037	-0.795086	-0.751113	-0.153286	-1.06935	-1.24706	-0.356353	-0.559268	-0.391788	-0.564235	-0.296127	-0.421241	-0.506244	-0.395654	-1.21699	-0.580154	-0.824927	-0.788576	-0.917595	-1.01638	-1.16985	-1.42235	-0.0238955	0.445938	0.428161	0.132309	0.00779718	-0.819381	0.157566	-0.214795	-0.0166823	-0.00473424	0.048783	0.0528858	0.243255	0.276787	0.0378158	0.462887	-0.2509	0.0867278	0.548664	0.713683	0.36044
SLC25A17	-1.49189	-1.82031	-6.53511	-6.53511	-6.53511	-0.569141	-0.682829	-0.930934	-0.34285	-1.53572	-1.01857	-1.11979	-1.71062	-1.04391	-1.67189	-1.85706	-0.648373	-0.954496	-0.454238	-0.836819	-1.28169	-1.33645	-1.43525	-1.28963	-1.91816	-13.4692	-0.382987	-0.932599	1.70288	1.32707	1.13284	-7.42347	-7.42347	0.773982	-1.28616	-1.11022	-1.3163	-1.01845	-0.999489	-1.09292	-1.02399	-0.789475	-0.853156	-0.357766	-0.160203	0.202566	-0.672978	-0.0582594	-1.08481
NUDT21	-0.213147	0.288192	-0.226441	-0.055261	-0.0401038	-0.510498	-0.375642	-0.0736647	-0.145776	0.26697	0.165283	0.240652	0.0892985	-0.0790616	0.152561	-0.2534	-0.0384983	-0.0249788	-0.0840078	-0.0962285	0.108707	0.118621	-0.00895677	-0.0307541	0.0481476	0.192663	-0.198801	-0.0649408	0.106113	0.285241	0.235487	-0.28604	-0.0839801	-0.0515614	0.205549	0.0535732	-0.214697	0.071233	-0.0858565	0.36755	-0.123379	0.393435	0.0799517	-0.235037	0.0592606	0.0810955	-0.0211757	0.386984	-0.00114088
LANCL1	0.446277	0.467324	0.917654	0.630136	0.259914	0.942906	0.874559	1.09894	0.395382	1.11776	0.36602	0.191021	1.14281	0.906351	0.915509	1.03092	0.599858	0.665201	0.757564	0.771549	1.09085	0.993118	1.24891	0.894449	1.27069	1.23899	0.401897	0.461789	0.162537	-0.372284	-0.158716	-0.503182	0.150878	-0.356021	-0.555134	-0.541825	-0.0934417	-0.491225	0.0781782	-0.0161205	0.0309885	0.0568423	-0.0231613	-0.420824	-0.529617	-0.551709	-0.320127	-0.494219	-0.235321
STRN	0.0179381	-0.0282619	-0.363081	-0.133542	-0.134418	-0.442137	-0.500589	-0.651794	-0.483521	-0.269432	-0.0927121	-0.0358462	-0.141221	-0.364985	-0.273645	-0.236523	-0.234434	-0.164567	-0.100065	-0.306399	0.06985	-0.039826	-0.109655	-0.123715	-0.522665	-0.329918	-0.714772	-0.804255	-0.0385877	0.234204	-0.157476	0.606499	0.236142	0.506424	0.330445	-0.346555	0.521187	0.556188	0.154968	0.345409	-0.0165683	0.240055	0.210974	0.317545	0.208787	0.0457283	0.699711	0.286187	0.211827
RRP9	0.0294135	-0.160751	-0.0351268	0.13726	0.43514	-0.202626	-0.571557	-0.0213127	-0.227361	0.00454842	0.218881	0.0482172	-0.487973	-0.251126	-0.15278	-0.0535584	0.253161	0.216793	-0.144776	0.157306	-0.869925	-0.518523	-0.608171	0.265743	-0.672677	-0.684933	-0.0825836	-0.274118	0.0956575	-0.13581	-0.0886601	0.390027	-0.0859586	0.171149	0.391514	0.524094	-0.233478	0.117251	-0.296265	0.0193265	-0.314415	0.166971	-0.148882	0.157071	0.502344	0.0478816	0.0127769	0.264196	0.424861
SCO2	-0.10768	-0.0754367	1.03298	0.811954	0.731675	0.488092	0.709748	0.262328	0.132652	0.799412	0.607873	0.700426	0.862662	0.677839	0.946306	0.546508	0.539896	0.126342	0.392267	0.0121713	0.0652987	0.367142	0.230387	0.443051	0.245687	0.154264	0.280571	-0.0339034	-0.201394	-0.521826	-0.53051	-0.788376	-0.451823	-0.521885	-0.54139	-0.440749	-0.430227	-0.0969635	-0.490881	0.107215	-0.674218	-0.648267	-0.424205	-0.506118	-0.337378	-0.0200408	-0.549178	-0.0976826	-0.644926
AKAP8	-0.293525	-0.671436	-0.557433	-0.942803	-0.946221	0.0722013	-0.162222	-0.968114	-0.792543	-1.03218	-0.872414	-0.841315	-0.650074	-0.743961	-0.329911	-0.341466	-0.538339	-0.600098	-0.362418	-1.09419	-0.647835	-0.434559	-0.434719	-0.510982	-1.12167	-0.73094	-0.831941	-0.654325	0.150112	-0.285303	-0.613971	-0.489083	0.0967994	-0.349366	-0.281536	-0.008515	0.150099	0.401942	-0.0687996	0.00210857	-0.675567	-0.0517846	-0.422558	0.0180368	-0.0663743	-0.161545	-0.111791	0.328759	0.159125
SLC37A4	-0.00238731	0.506076	1.00175	0.517586	0.49306	0.986812	0.381499	1.60438	0.98959	1.49255	1.15103	0.70941	0.385758	0.248129	0.414659	1.42229	0.0376797	1.0289	1.57411	0.464169	1.50279	0.941336	0.499613	0.93635	1.49289	1.47581	0.545028	0.509937	0.0560768	-0.671958	-0.271416	-0.659969	-0.562537	-0.726619	-0.290797	-0.386782	-0.00345095	-0.205445	-0.295986	-0.471322	-0.817133	-0.479181	-0.617287	-0.321791	-0.347573	-0.728869	-0.589574	-0.838634	-0.507746
IDH3B	0.306343	0.161791	0.983084	0.411842	0.381074	0.534263	0.514864	0.163784	0.170695	0.123089	0.153829	0.257519	0.410562	0.0971629	0.307166	0.382093	0.44386	0.296921	0.523328	0.277935	0.42465	0.469369	0.553078	0.354909	0.824514	0.746271	0.434657	0.591917	-0.0646693	-0.326411	-0.156436	0.264281	-0.0187454	0.426769	-0.25382	-0.264358	0.207123	-0.0147005	-0.289565	0.19605	0.00249231	0.170994	-0.22257	-0.278519	-0.252071	-0.190469	-0.343738	-0.11126	-0.530321
NRDC	-0.517943	-0.594185	-0.131708	-0.344781	-0.508297	0.0809839	0.186598	-0.510973	-0.515121	-0.602117	-0.359352	-0.402352	-0.598702	-0.508041	-0.495029	-0.498155	-0.410816	-0.284149	-0.183935	-0.359507	-0.209616	-0.0715615	-0.118212	-0.310225	-0.26259	-0.155123	-0.122386	-0.321998	0.0673736	0.0817675	0.313491	-0.357567	0.304669	-0.122987	0.107943	0.26505	0.16506	0.525517	0.0164466	-0.267891	-0.0387971	-0.557663	-0.144055	-0.475508	0.328103	0.239798	0.0600929	-0.125924	0.227188
CALU	-0.526825	-0.384175	-0.647254	-0.756945	-0.837409	-0.62999	-0.800119	-0.873542	-0.370182	-0.694151	-0.562915	-0.304131	-0.74472	-0.966047	-0.588317	-0.985662	-0.229119	-0.344331	-0.51096	-0.549652	-0.737545	-0.685532	-0.470543	-0.365603	-1.11747	-1.07123	-0.639866	-0.830754	0.0658054	-0.575746	0.0439484	-0.490882	-0.304142	0.130877	-0.201214	-0.191103	0.698654	0.507666	0.422582	-0.56269	-0.0671326	-0.268703	-0.191841	0.826435	-0.255934	0.511206	-0.298511	-0.492882	-0.277107
EDIL3	0.428425	0.317028	0.242054	0.114692	0.0385531	-0.295618	-0.125876	0.301292	0.375353	0.00460843	0.23865	0.113188	0.218718	0.238121	0.542963	0.740481	0.173515	0.110326	0.0983478	0.192518	0.129443	0.0503369	-0.105184	-0.0608908	-0.0753517	-0.0518661	-0.108876	0.257631	-0.0738232	-0.125624	-0.375239	0.888209	0.874919	0.474864	0.850552	0.363778	-0.305369	-0.452249	0.0631312	0.0379298	0.621938	0.0786899	0.19112	0.504989	0.322005	0.457867	0.452711	-0.588711	0.688852
ATP9B	-0.412645	-0.478549	-0.358414	-0.053383	-0.193862	0.85136	1.01121	1.31591	-0.12678	1.11878	0.192629	-0.126945	-0.374405	-0.0958748	-0.135402	-0.0990596	-0.343734	-0.242922	-0.120983	-0.140479	0.388103	-0.022834	0.337885	0.524402	0.364212	0.516998	0.962151	0.815233	-0.337291	-0.142455	-0.109317	0.305491	0.149861	-0.389588	-0.164444	0.144189	-0.311605	-0.516677	-0.212488	0.0627739	0.368599	0.135108	-0.543889	-0.554237	-0.20826	-0.175728	-0.459478	-0.264283	-0.0029329
AHCYL1	0.337782	0.15896	-0.570945	-0.328857	-0.476395	0.158223	-0.179347	-0.147375	-0.297722	0.164816	-0.315105	-0.531877	-0.123104	-0.355293	-0.287763	-0.348746	-0.281798	-0.152456	0.246602	-0.0297238	-0.337979	-0.0726936	0.00939407	0.0420385	0.365237	0.137561	-0.0125093	0.167405	0.279187	0.150537	-0.292954	-0.412765	-0.487634	-0.133982	0.284477	-0.0456531	-0.224834	-0.172622	-0.551713	-0.295276	-0.245607	-0.365652	0.386331	-0.500315	0.216546	-0.267986	-0.456908	-0.294232	-0.291134
CD5L	0.932403	1.08638	1.09432	1.31268	1.41221	0.518046	1.41894	0.132661	0.476986	0.408388	0.682974	0.521479	0.659895	1.24359	0.71011	1.30399	0.118524	0.0603441	-0.186942	1.67444	0.306196	0.14678	-0.0607385	-0.213689	1.31463	0.970583	0.276704	0.38568	-0.219952	0.0270287	0.101613	1.94639	0.350754	0.107419	0.15366	0.12993	0.114635	-0.200409	0.0950648	-0.00126207	1.3441	0.712937	-0.899493	-0.141914	-0.523852	-0.504942	0.409028	0.939238	-0.352545
KIF1C	-0.443848	-0.347526	0.421361	0.631583	0.446092	0.484318	0.700403	-0.0198146	0.00473906	0.23349	0.188344	0.313237	0.289	0.259999	0.567643	0.439704	-0.0544653	-0.0712521	0.159183	0.0291129	0.162493	-0.0170945	0.215161	0.102345	-0.153109	-0.022238	0.112298	-0.0385125	-0.417088	-0.0427646	-0.43291	0.488755	-0.258234	-0.0259865	0.22076	-0.0502452	0.445318	0.513687	-0.0273047	-0.141368	-0.326714	-0.357184	-0.14144	-0.0943228	0.143212	0.0578789	-0.261236	0.770954	-0.000993036
ORC5	-0.139989	-0.187028	-0.141178	-0.139406	-0.0754439	0.294514	0.399384	0.190416	0.241813	-0.166141	0.116811	0.235283	-0.0730595	-0.278765	0.166048	0.0499839	-0.0555555	0.0212035	-0.0586405	0.0418308	-0.0900032	0.0625889	-0.166576	-0.000634177	0.00557047	0.0896073	0.0304539	0.133892	0.207215	0.202168	-0.497552	0.170751	0.136029	0.41157	0.288031	0.103549	-0.496563	0.118368	-0.0741667	-0.0279457	0.323633	0.259376	0.237097	-0.0668983	0.199954	0.0369406	-0.154359	0.353418	0.314426
NDUFS5	1.53755	0.32248	0.915815	0.982905	0.914707	0.848023	1.09037	1.6035	0.515192	1.45686	0.420658	0.223113	1.2904	0.391235	0.385787	0.205457	1.39138	0.699206	1.12261	1.12601	0.612554	0.493121	0.35601	0.693993	1.43868	1.56589	0.358926	0.659706	-0.507998	-0.566808	0.106795	-0.764162	-0.395256	-0.804848	-0.35652	0.1262	-0.597425	-1.03976	-0.864669	-0.242363	-0.564056	-0.10438	-0.766041	-0.688718	-0.74243	-0.532587	-0.532678	-0.686207	-0.822788
PDE6D	-0.151039	-0.128904	0.0380705	-0.316996	-0.318495	-0.545736	-0.592542	-0.313391	0.0878111	0.128752	-0.0310606	0.076045	-0.201168	0.102427	-0.0597727	-0.00834029	-0.190479	0.0319477	0.0114785	-0.0249201	0.168715	0.0200907	0.0258823	-0.0318759	0.0338025	-0.148872	-0.393237	-0.589434	0.173054	-0.0732334	0.365019	0.234277	-0.273555	0.00674158	0.349898	0.237524	0.0928685	0.105809	0.0500918	0.466986	-0.28858	-0.0127674	0.0660625	0.0603579	0.310794	-0.103631	0.170351	0.360224	-0.190134
RAD21	-0.055618	0.058371	-0.0287736	0.0629375	0.0281219	0.240713	-0.0237215	-0.679949	-0.173423	-0.0923254	-0.173675	-0.10735	-0.032595	0.183135	0.217344	0.130094	-0.294072	-0.204718	-0.0809737	-0.0344006	-0.239762	-0.0777622	-0.297863	-0.322596	-0.479549	-0.362913	-0.167825	-0.143802	0.246552	0.378998	0.243501	0.0572198	0.154343	-0.00358929	0.369062	-0.229835	0.362471	0.515335	0.103578	0.301265	-0.0420005	0.340014	0.305459	0.116859	0.424524	0.30125	0.0465535	0.682597	0.243937
DHX16	0.12646	0.159531	-0.38381	-0.420809	-0.490665	0.0181774	0.0876202	0.0604153	-0.365905	0.114137	-0.361432	-0.0481125	-0.321029	-0.594048	-0.391917	-0.625666	-0.623286	-0.348413	-0.208175	-0.27096	-0.526588	-0.249883	-0.445195	-0.499229	0.0952098	0.059395	-0.159843	0.0657236	-0.0224848	-0.0303482	-0.0920183	0.350954	0.174075	-0.122447	-0.234257	-0.0850068	0.407562	0.0808284	-0.0299186	0.0957708	-0.691769	0.196328	0.265244	-0.381885	0.138703	-0.162295	-0.356308	-0.194983	0.24619
SSSCA1	0.547632	0.56864	0.722862	0.350782	0.547072	-0.36203	-0.323092	0.960859	0.177052	-0.153712	0.27111	0.233304	0.395561	0.639252	0.392305	0.858025	0.322751	0.25337	0.365959	0.43348	0.656984	0.557475	0.536381	0.610092	0.22986	0.17037	0.447742	0.57001	-0.176303	-0.214181	-0.142194	0.588424	-0.141717	0.463691	0.00962773	-0.142531	-0.0415391	-0.429788	0.319908	-0.144969	0.808343	0.250835	0.213623	-0.0183372	-0.422795	0.881631	0.0658994	0.524372	-0.342949
PPP1R12B	1.63787	2.00963	1.11197	1.19406	0.949733	0.875144	0.598095	1.54592	1.17047	1.50218	1.4735	1.70884	1.47332	1.00215	1.82096	0.960438	1.34342	1.17436	1.64843	0.684261	1.14928	0.662552	1.39996	0.914233	1.25189	1.98332	1.50239	1.70932	-1.0279	-0.97061	-0.88764	-0.554502	-1.06044	-0.763394	-0.495639	-0.773	-0.758717	-1.06871	-0.90771	-0.653842	-0.490951	-0.732046	-1.19728	-0.894228	-0.843493	-1.13325	-0.713769	-0.79315	-1.01187
SH3BP5	0.207098	0.15884	0.317464	0.124545	0.163581	-0.228686	-0.162472	0.764814	0.238407	-0.131305	-0.147275	0.482886	-0.281813	0.349055	0.0702078	-0.0794263	-0.274558	0.169779	0.00211922	-0.228989	0.0233032	-0.0432894	0.275298	0.0643619	-0.0742827	-0.0846123	0.30508	0.257144	0.163666	-0.0916131	-0.0712899	-0.315336	0.00198145	0.106746	-0.125356	-0.00451717	-0.214336	0.143958	-0.240721	0.276374	-0.198706	-0.239027	0.682462	-0.0137002	0.116102	0.163731	-0.128927	-0.0202769	-0.140164
MED14	0.0423747	0.176574	0.573987	0.356886	0.408222	0.653456	0.481896	-0.364626	-0.0662306	1.08456	0.512566	0.409134	-0.125078	0.490117	0.673967	0.576422	0.124365	0.19115	0.260763	0.289237	0.572079	0.528885	0.721582	0.594004	0.0181972	0.340934	0.536094	0.498925	-0.111969	0.0923754	0.090713	-0.0564204	0.245647	0.48841	-0.13764	0.00786759	0.068433	0.209599	0.212683	0.0475929	0.233192	0.136235	0.103531	-0.106056	-0.0966834	0.041355	0.171067	0.551871	0.0176454
PCDH7	-0.0591411	-0.232517	0.422133	0.541489	0.463557	0.28908	0.338979	0.490474	0.19347	0.20825	0.143266	0.125693	-0.101038	-0.509237	-0.0279041	-0.174497	0.444323	0.637575	0.450006	0.517851	0.726657	0.814897	0.704972	0.810477	-0.35764	-0.0724972	0.544383	0.648844	0.36115	0.434849	0.273593	-0.371294	-0.133316	0.389672	0.283535	0.0108135	-0.540886	0.253285	0.193784	-0.0647831	0.480374	0.238453	0.44528	0.152357	0.376288	0.329778	0.4955	0.178012	0.834319
PRPSAP2	0.0923626	-0.0805946	0.422854	0.293717	0.391531	0.174971	0.386829	1.37216	1.13523	1.34316	0.981066	1.08635	1.2693	1.15101	1.29101	0.703459	0.115502	0.25893	0.300543	0.621766	0.673044	1.07749	0.881476	1.385	0.10617	0.117478	0.505715	0.41186	-0.259013	0.261201	-0.599019	-0.095849	-0.162815	0.553703	-0.273107	-0.199164	-0.467879	-0.212291	0.0782187	0.339117	-0.149979	0.231546	0.279525	0.248468	0.198723	0.150815	0.190512	0.493024	0.13456
SMARCA5	-0.448586	-0.663674	-0.24453	-0.500576	-0.391081	-0.386219	-0.466049	-0.594727	-0.402085	-0.641538	-0.505855	-0.45559	-0.61517	-0.489301	-0.527427	-0.584306	-0.558548	-0.561978	-0.594937	-0.30278	-0.431718	-0.350104	-0.520571	-0.618447	-0.519717	-0.669029	-0.642933	-0.67939	0.185386	0.117415	0.319945	-0.226579	0.108391	-0.105473	-0.020301	0.230909	-0.0949712	0.339111	-0.103161	0.0427966	0.0789544	0.100633	0.017399	0.03415	0.329484	0.0459417	-0.0307572	0.362655	0.448354
KIAA0513	-0.040954	0.221258	0.116883	0.547838	0.489338	0.504074	0.0310305	0.999827	0.878429	0.344678	0.305996	0.227622	0.317898	0.0777978	0.256024	0.358785	0.500852	0.465336	0.742423	0.33544	0.621792	0.467633	0.472843	0.764858	0.678608	1.13327	0.625873	0.785332	-0.15296	0.181609	-0.0368378	-0.0496369	-0.123197	-0.0888492	0.0820561	0.0622603	-0.163306	-0.0319981	-0.0501307	-0.0961846	0.34598	-0.122726	-0.0555194	-0.13106	-0.00952229	-0.204985	-0.104365	-0.195834	-0.244926
SPAG9	-0.136352	-0.0901517	-0.152854	-0.237376	-0.0531883	0.110554	0.0904384	0.310858	-0.111931	-0.253004	-0.13889	-0.119843	0.101801	-0.0766183	0.0565378	0.0416821	0.34396	0.0174165	0.105912	-0.0475252	0.00262027	-0.000824459	0.203509	-0.0712787	0.225681	0.159543	0.0647346	0.0480945	0.0232137	0.105847	-0.0552494	0.261454	0.0306621	0.542883	0.359929	-0.1729	0.44082	0.233486	0.366532	0.283904	0.395915	0.0642652	0.219708	0.0108227	0.252974	0.0521215	0.115304	0.260308	0.277855
URB1	0.227263	0.822727	0.0530378	-0.117324	-0.0151888	0.177563	0.0669788	0.717926	0.305263	0.346031	0.26153	0.432904	-0.258242	-0.104552	0.0090347	-0.129069	-0.359	-0.389113	-0.332128	-0.272121	0.197902	-0.0263385	0.0711799	-0.172639	0.564254	0.6024	0.488429	0.393727	-0.0731885	0.0132708	-0.0946516	-0.247801	-0.150069	-0.346323	-0.164257	0.146227	-0.198693	0.337164	-0.174535	-0.0108265	-0.361041	-0.199968	-0.321834	-0.569154	-0.448247	-0.246052	-0.554775	-0.192758	-0.228864
SIPA1L3	0.612771	0.367	0.337721	0.235153	0.451292	-0.36654	-0.0948155	0.146413	0.0637337	0.345881	0.125987	0.0192029	0.0693982	0.21169	0.342635	0.516507	0.290188	0.0645279	-0.12392	-0.390314	0.477087	0.556906	0.581025	0.321039	0.179657	0.380147	0.108907	0.0637448	-0.121445	0.0461125	0.0645418	-0.0261765	-0.24365	0.0646118	0.072175	-0.149978	-0.266802	0.287959	-0.405035	0.326444	0.0934734	0.359053	-0.0650359	0.271383	-0.126525	-0.304416	0.527495	0.00382879	-0.2416
AQR	0.0225298	-0.125859	0.299374	0.160627	0.284603	-0.0403403	-0.020691	0.607126	0.203627	0.0733584	0.0384171	0.0195168	0.29179	-0.052185	0.00108269	0.115162	-0.0111413	-0.0358182	0.0272036	-0.0362195	-0.176473	-0.0895257	0.0112522	-0.0913903	0.129706	-0.0465406	0.0647302	0.644545	0.0718311	0.0756474	0.0692862	0.44034	0.174382	0.156442	0.104514	0.233258	-0.151652	0.401726	0.238375	-0.041276	-0.18498	-0.0581755	0.0878218	-0.0177865	0.0395576	-0.0504617	-0.0889869	0.0281323	0.531398
OPA1	0.0726418	0.0600213	0.0901816	0.246142	0.126041	0.129528	0.0893278	0.0551956	0.00755526	0.484441	-0.0153551	0.221469	0.456587	0.275075	0.420945	0.301861	0.414667	0.0689645	0.200542	0.0974287	0.0583596	0.229673	0.262897	0.358267	0.246266	0.149361	0.0651058	0.23328	0.152117	-0.385329	-0.0400909	-0.372512	-0.225181	-0.353561	-0.204192	-0.0100942	-0.417205	0.306754	-0.416089	-0.263364	-0.343397	-0.184099	-0.292781	-0.352697	-0.193055	0.0994556	-0.504386	0.0051928	-0.352301
ZEB2	-0.284621	-0.140656	0.830808	0.642737	0.493995	0.0386959	0.0465947	0.34291	0.219111	-0.142727	-0.432437	-0.176545	0.689066	0.938858	0.907241	0.808119	0.374298	0.366589	0.253827	0.5903	0.55205	0.866364	0.666169	0.904411	0.374243	0.577362	-0.785776	-0.465582	0.752792	0.204406	0.792079	0.20341	0.246933	-0.567049	0.0539946	-0.55268	0.15892	0.149444	0.404936	0.257242	0.258468	1.06414	0.425705	0.327992	0.117613	0.339431	0.658694	-0.242527	-0.0255861
MCM3AP	0.267551	0.15547	0.962128	0.186776	0.0194611	-0.0366196	0.270764	0.0675016	-0.161927	0.523115	0.427805	0.408683	0.095961	0.253993	0.364887	0.545099	0.469829	0.482162	0.58183	-0.0403558	0.0943889	-0.0528512	0.149127	0.290971	0.186012	0.223912	0.217087	0.0321718	-0.0180437	-0.0692711	-0.0501959	-0.0258397	-0.126928	0.676865	-0.153826	0.435768	-0.0276548	0.248042	-0.253809	0.0138924	-0.209274	-0.171024	-0.0787788	0.102633	0.0710995	-0.00208763	-0.160998	0.463428	0.148967
PIP5K1C	-0.00617717	-0.593471	0.14967	-0.951898	-1.04624	-0.540658	-0.916364	-1.20111	-1.27326	-0.518296	-0.479852	-0.263778	-0.316427	-0.791581	-0.78329	-0.933171	-1.09586	-0.964209	-1.1273	-1.162	-1.58041	-1.04908	-1.36441	-0.876405	-0.502524	-0.446665	0.314236	-0.0621591	-0.203507	-0.240558	-0.539392	-1.20416	-0.337027	0.0580924	-0.361248	-0.212761	-0.222078	0.989467	-0.171092	-0.0543675	-0.831739	-0.742189	-1.03634	-0.410133	-0.360538	-0.589112	-0.588583	-0.424501	0.463651
KIF1B	0.0831694	-0.060915	0.0106456	0.00254357	0.0572608	0.286049	0.0920782	0.507769	0.167508	0.0586756	0.112569	0.16061	0.0816435	0.402702	0.300464	0.143343	0.0123189	-0.0214349	0.0277391	0.00547358	0.408379	0.195291	0.423937	-0.0520396	-0.00828299	-0.02599	0.238144	0.0719761	0.0118968	-0.0393247	0.177942	0.062412	0.258884	0.0950745	0.222717	-0.0109266	0.39922	0.273522	0.0292648	-0.116165	0.130139	-0.138381	0.0508795	0.343521	0.103349	0.0215762	0.121659	0.0846215	0.461733
KDM1A	0.187496	0.430031	-0.377421	-0.254951	-0.397489	0.201964	0.446778	0.0164245	-0.14825	-0.127483	-0.303573	-0.364428	0.651458	-0.32208	-0.109584	-0.128241	-0.398792	-0.370834	-0.288038	-0.320045	-0.234332	-0.0770401	-0.157421	0.176288	0.299031	0.0568371	-0.22022	-0.371226	0.0258022	0.183793	0.11678	-0.218767	-0.256278	-0.465006	-0.229622	-0.369591	-0.253917	-0.251384	0.271571	-0.116107	0.0329308	0.416023	-0.28457	-0.365273	-0.173079	0.0926535	-0.059258	0.234855	0.159634
TBC1D4	0.193767	0.764171	0.256665	0.664052	0.778712	0.74478	0.574391	0.952428	0.569158	0.825016	0.0800892	-0.138345	0.0449294	0.158885	0.0600571	0.120213	0.171248	0.0714297	0.350497	0.057575	0.188669	0.226243	-0.0342575	0.101194	0.396642	0.453006	0.494181	0.594341	-0.33002	0.00891336	-0.140204	-0.301135	-0.407552	-0.659353	-0.032815	0.059213	-0.064389	-0.0743709	-0.559441	-0.397319	-0.58398	-0.0507428	-0.51907	-0.281428	-0.159184	-0.197993	-0.186977	-0.413207	0.0876815
NDK8	-0.281609	-0.173849	-0.272534	-0.440029	-0.123194	0.108753	-0.303104	0.580976	0.0179263	0.112341	0.155701	0.350606	0.301212	0.086931	0.362976	0.298932	0.230101	0.00402	-0.46652	0.515984	0.297528	0.243748	0.458664	0.115789	-0.0955841	-0.100179	0.334319	0.199759	0.718412	0.119308	1.0011	-0.182951	0.78769	0.300744	0.155564	-0.00447285	0.366443	-0.0320326	0.271622	1.37907	0.710814	1.03543	0.547678	0.699315	0.401139	0.392101	0.174206	0.0359075	0.2827
PPL	0.0318681	-0.081788	-0.0953595	-0.350606	-0.486896	-0.160779	-0.217406	-0.0771803	-0.0011551	-0.0195482	-0.26832	-0.0498958	0.333354	-0.539164	-0.40901	-0.448921	0.139633	-0.264257	-0.211142	-0.280341	0.299435	0.212989	-0.415988	-0.80784	0.533905	-0.231797	-0.0411715	-0.394169	-0.593361	-0.770932	-0.00261729	0.0933063	-0.308409	0.281898	-0.654749	-0.655314	-0.74316	-0.821241	-0.601525	-0.26739	-0.0693864	-0.361986	0.874592	-0.680476	-0.116139	-0.529213	-0.228745	-0.31856	-0.364728
GSDME	-1.02379	-1.07393	-0.652684	-0.71184	-0.889187	-1.01601	-0.918355	-1.24622	-0.646224	-1.26702	-0.680047	-0.575191	-0.418929	-0.908993	-1.10187	-1.22251	-0.743403	-0.742261	-1.01024	-0.515943	-1.86969	-1.14387	-0.991256	-1.54723	-0.73456	-0.61204	-1.01442	-0.848548	0.628072	0.0961244	-0.373886	-0.561396	-0.349876	0.0378103	0.221139	-0.106003	-0.219131	0.0684609	-0.306569	-0.217294	0.262867	-0.25895	1.04553	-0.111434	-0.656512	-0.293564	1.15158	0.209996	-0.242989
EVI5	0.632605	0.194499	0.221136	0.163284	0.402791	0.372141	0.333654	0.196623	0.13135	0.755944	0.646537	0.258479	0.306941	0.0563411	0.103852	-0.0320705	0.739836	0.649648	0.681384	0.559442	0.60767	0.408741	0.492353	0.430158	0.349057	0.254598	0.654575	0.0958292	-0.322081	-0.390679	0.0342357	0.0991323	0.429928	0.38231	0.375941	0.428309	-0.393308	-0.41334	-0.124121	-0.00844067	0.686177	-0.342272	-0.304778	0.323999	-0.246798	0.226087	0.285941	-0.111134	-0.577184
LY75	0.353619	0.688453	0.0662005	-0.194946	-0.139307	0.156524	0.229835	0.604346	0.472429	-0.446911	-0.311874	0.386631	-0.177349	-0.307356	-0.153256	-0.379493	0.107288	-0.112197	-0.0715823	-0.187321	-0.568614	-0.387293	-0.415255	-0.310911	-0.146647	-0.309459	-0.0638319	0.204226	0.623615	0.0788569	0.8488	-0.134039	0.0897608	-0.260451	-0.0787885	0.0482689	-0.287468	0.0588158	0.102273	0.609872	0.280329	0.166101	0.846908	0.409432	0.128269	0.126407	0.0236743	0.287198	-0.222426
NRP2	0.44509	0.411596	-0.422778	-0.287957	-0.224244	-0.319332	-0.221099	-0.0750067	-0.109103	0.153743	0.239772	0.211078	-0.340442	-0.110203	-0.343492	-0.254313	0.585526	-0.201564	-0.0224602	-0.0274985	0.255898	-0.130308	-0.133616	-0.210009	-0.403366	-0.51596	-0.573864	-0.657383	0.18108	-0.0312375	0.0558082	0.591601	-0.0207698	-0.421117	0.0916901	-0.0101074	0.153498	-0.262655	-0.0166519	-0.360499	0.316227	-0.240371	-0.346973	0.197433	0.350426	-0.0145477	-0.0997458	0.392175	-0.0120427
MAN1A2	0.315527	0.142094	-0.0952339	-0.330758	-0.393173	0.333482	0.152098	0.496556	-0.144551	-0.282561	-0.00277672	0.38358	0.161622	0.0525201	0.273646	0.0729226	-0.459883	-0.391334	-0.538352	-0.148432	-0.36438	-0.0687835	-0.257631	-0.437219	0.583343	0.739047	0.667347	0.478212	0.149487	-0.151283	0.0502313	0.0975366	0.0578606	1.08382	0.720007	0.332106	-0.0522807	0.0461535	-0.0710043	0.0501317	0.189233	0.162946	0.293739	-0.303511	-0.114137	0.0033608	-0.0377731	-0.0935865	0.14724
PLXNC1	0.168198	0.00577909	-0.0571672	0.137173	0.0823175	-0.214779	0.127073	-0.383174	0.0358104	-0.0836433	-0.12372	-0.0363156	0.284994	-0.115154	-0.0977306	-0.161995	0.105444	-0.0750432	0.0872248	-0.0954497	-0.0331038	0.20449	0.233709	-0.0404929	-0.379609	-0.210888	0.0151972	-0.0945825	-0.0997286	0.176245	-0.170882	0.661549	-0.277417	0.589973	0.213521	0.0570986	-0.719335	-0.263595	-0.119197	0.503995	0.202607	0.138563	0.833539	1.08485	-0.315859	0.187137	0.561841	0.00602544	-0.626953
ACSL4	-0.488059	-0.252847	0.26657	0.146126	-0.0298188	-0.205979	-0.139276	-0.275686	-0.228092	-0.505597	-0.398749	-0.335384	-0.401601	-0.233259	-0.120444	-0.261546	-0.0849042	-0.118451	-0.189394	-0.130796	-0.164685	-0.0952638	-0.260423	-0.180245	-0.594438	-0.593025	-0.249392	-0.581691	0.372575	-0.118468	0.819285	0.190057	-0.0951553	-0.401585	0.270744	0.260583	0.933399	0.378578	-0.139974	-0.207285	0.0885646	-0.400894	-0.0532538	0.614081	-0.0772548	0.597272	0.118489	0.00528631	-0.389818
SNX3	-0.667598	-0.805154	-0.545658	-0.585527	-0.659512	-0.405908	-0.584416	0.00548417	-0.0592562	-0.319856	-0.530527	-0.465319	-0.440708	-0.431249	-0.738641	-0.883405	-0.56824	-0.458303	-0.579308	-0.599909	-0.288702	-0.505367	-0.530099	-0.721959	-0.130938	-0.163013	-0.648909	-0.793947	0.0191503	0.565529	-0.236501	-0.0222072	0.137452	0.137414	0.672456	0.429154	0.154296	0.443414	0.154946	0.063645	-0.148976	-0.0841195	0.078218	0.685184	0.02953	0.124582	0.393507	-0.402067	0.412421
DOK2	-0.27913	0.124843	-0.330432	-0.271916	0.134808	-0.30015	-0.678796	-0.811742	-0.658161	-0.838143	-0.640174	-0.108168	-0.0199931	0.124051	-0.099233	0.0396695	0.0365874	-0.0623886	-0.0610617	-0.209116	-0.535845	-0.275262	-0.630064	-0.453649	-0.0975564	0.00560682	0.188919	0.0176396	-0.141245	0.0541294	1.26878	0.215217	-0.0451463	0.125875	0.347659	0.244382	0.0832107	0.148809	-0.474911	-0.175764	0.435664	0.451851	0.12292	0.941015	-0.281183	-0.106962	-0.0961625	-0.44925	-0.543289
STX10	-0.371204	-0.580035	-0.593017	-0.61201	-0.576382	-0.624093	-0.62454	-0.681695	-0.300387	-0.379335	-0.595658	-0.440071	-0.297132	-0.415883	-0.302301	-0.556333	-0.363588	-0.359117	-0.449345	-0.301364	-0.558197	-0.466635	-0.405158	-0.836757	-0.494977	-0.458672	-0.468938	-0.63428	0.0563004	0.234046	-0.166089	-0.0251503	0.27069	0.0102618	0.032613	-0.236914	0.268144	0.520631	0.1409	-0.0619326	-0.0238488	0.0723975	0.0256421	0.284822	0.0869721	0.273479	0.537874	-0.242162	-0.0777509
OGA	0.107052	0.0291795	-0.2142	-0.0532822	-0.116773	-0.399479	-0.437072	-0.136865	0.152387	-0.467724	-0.207732	-0.117018	0.117539	-0.120587	0.00628015	-0.11025	-0.128631	0.122404	0.25132	-0.0601941	0.439849	0.245967	0.121326	0.00319378	-0.213196	-0.23874	0.196227	0.199555	0.226077	0.931255	0.223936	0.274371	-0.0545015	0.192869	0.236813	0.294324	0.0423874	0.510152	0.701582	0.102349	0.41477	0.383512	0.0352746	0.304719	-0.0984189	-0.0898293	0.470995	0.528889	0.23957
SORBS3	-0.290448	-0.110368	0.0675024	0.684196	0.24374	-0.0892321	-0.0685845	0.350282	0.387579	0.385159	0.367619	0.292877	0.579642	0.153139	0.507137	0.446779	0.147852	0.0504093	0.152363	0.131351	-0.12274	0.00213682	-0.0586568	-0.304395	0.274541	-0.0725239	-0.244347	-0.326742	-0.234859	0.424771	-0.21935	0.228834	0.0992622	0.354029	-0.276867	-0.0624399	0.679773	-0.0346065	0.314405	0.310985	0.412676	-0.00155959	0.0143105	0.479481	0.196261	-0.0597156	0.120384	0.556118	0.296165
SYNCRIP	-0.408225	-0.50259	-0.140801	-0.10427	-0.121811	-0.256007	-0.372476	-0.502623	-0.497333	-0.528021	-0.437128	-0.49161	-0.310337	-0.484239	-0.388605	-0.445324	-0.422342	-0.449471	-0.506643	-0.301214	-0.473203	-0.356966	-0.167402	-0.540639	-0.230582	-0.53196	-0.353796	-0.571397	0.235005	0.2891	0.109507	-0.18656	-0.120819	-0.0996018	-0.0513442	0.299756	-0.379734	-0.00305113	0.0216354	0.00379911	0.224955	0.168546	-0.102613	-0.0769446	0.194494	0.218924	0.26562	-0.130786	0.302374
TPST1	-0.0143094	-0.14168	-0.536883	-0.679164	-0.514289	-0.502763	-0.491834	-0.549048	-0.471947	-0.569847	-0.774091	-0.577011	-0.110946	-0.0810937	0.0468772	-0.00175101	-0.226187	-0.20501	-0.274651	-0.172184	-0.352798	-0.479104	-0.618915	-0.490978	-0.934575	-0.887952	-0.278759	-0.684401	0.237109	0.381082	-0.0807928	-0.08865	-0.412949	0.584846	-0.189724	0.581049	-0.402941	0.42059	-0.0642177	-0.219579	0.294172	0.349733	0.794851	0.157217	0.324799	0.820467	-0.227686	0.395525	0.479771
CDC40	-0.359119	-0.760301	-1.1789	-1.13228	-0.856916	-0.410371	0.291079	-1.20063	-0.416886	-0.658502	-0.622606	-0.450204	-0.44742	-0.0916573	-0.235188	-0.195033	-0.308118	-0.208833	-0.30774	-0.1131	0.105532	-0.164139	-0.0483241	-0.180768	-1.02522	-1.28135	-0.844543	-1.38499	0.0455427	0.227222	0.526229	-0.0134699	0.00845522	0.887447	0.223066	0.120305	-0.0542768	0.447673	0.0891339	0.116606	0.443865	0.394261	0.145722	0.443284	0.52816	0.402095	0.412203	0.522269	0.861118
B4GALT4	-0.0937867	-0.299608	-0.646242	-0.369925	-0.182544	0.082402	-0.0279855	0.351877	0.206357	0.200126	0.0186584	0.234402	-0.369194	-0.64842	-0.302329	-0.67398	-0.223326	-0.0865124	-0.214485	0.0259982	-0.400155	-0.242529	-0.362789	-0.610518	-0.150721	-0.034201	0.359176	0.118533	0.541575	-0.464263	0.0433865	0.16705	-0.207588	0.0839881	0.00854508	0.54088	-0.172669	-0.466402	-0.0411577	0.250916	-0.176202	0.592051	0.242447	-0.305986	-0.209944	0.223403	-0.0359266	-0.190357	0.467966
RANBP6	0.227415	0.249365	-0.0910921	-0.0960369	-0.0842276	0.388987	0.627422	0.898904	0.573563	0.251143	-0.181086	0.0660109	-0.111749	0.148587	0.403863	0.473683	0.381952	0.155982	0.309547	0.622264	0.514428	0.543838	0.674657	0.549874	0.408285	0.216785	0.235977	-0.0170125	0.246949	0.0904491	0.153576	-0.549298	0.00752748	-0.284376	0.129856	-0.0873268	0.256505	0.344893	-0.282877	-0.0423484	-0.27354	-0.388137	-0.419404	-0.451369	-0.149799	-0.12835	0.0741847	0.518187	0.530937
NEMF	-0.0143225	0.213325	-0.354473	-0.301523	-0.263865	0.006202	0.0911001	-0.425848	-0.0861899	-0.0826242	0.113398	0.148273	-0.192858	-0.0746639	-0.104057	-0.19366	0.23125	0.174951	0.0294585	0.220685	0.354169	0.20424	0.34979	0.207971	0.101665	0.127056	0.0600079	0.101115	0.157194	0.128163	-0.00985992	0.0721161	-0.0206854	0.555637	0.429277	0.636924	0.138686	0.223315	-0.0284456	-0.0788799	-0.0641845	-0.313655	-0.107236	-0.131282	0.423127	-0.251322	-0.145261	0.395295	-0.199107
GMDS	-0.131143	-0.282238	-0.606999	-0.453941	-0.52601	-0.225515	-0.262224	-1.00914	-0.780315	-0.691376	-0.722085	-0.475153	-0.239914	-0.331435	-0.730998	-0.554583	-0.612924	-0.442572	-0.590349	-0.498791	-0.345379	-0.326902	-0.37185	-0.256941	-0.332969	-0.218318	-0.135155	-0.132612	-0.404762	0.542868	-0.0487763	-0.422587	-0.0242523	-0.270748	0.41453	-0.204706	-0.189462	-0.357282	0.274815	-0.413394	-0.687386	-0.369572	-0.677589	-0.449023	0.700578	-0.0104856	-0.388627	-0.243725	0.0531063
NMT2	-0.0210992	-0.121731	-0.0884751	0.0592749	0.08257	0.60577	0.477679	0.325191	0.667256	-0.445109	0.383102	0.365963	0.843075	0.621648	0.506316	0.511218	0.27991	0.130398	0.0795429	0.252069	-0.103528	0.347857	0.136371	0.657546	-0.151368	-0.461484	0.687743	0.661697	-0.234151	0.111409	-0.254897	0.810417	0.109295	0.93308	-0.0774099	0.674495	0.718779	0.411371	-0.142066	0.0395958	0.0940681	-0.131253	0.272724	0.317707	0.207706	0.481284	0.274013	0.229155	-0.167069
PLOD3	0.517304	0.517157	0.145494	0.0147034	-0.0544719	-0.0414022	-0.138907	0.584322	0.235151	0.266457	0.227835	0.290222	0.102759	0.0292963	0.24505	0.114297	0.08723	0.0920653	0.0503175	0.120404	-0.00866204	-0.066505	-0.0847327	-0.0621409	0.253828	-0.209302	0.207902	0.0668664	0.159639	0.0121166	0.175432	-0.164246	0.0372745	-0.146975	0.149388	0.31739	0.192442	-0.253612	-0.258927	-0.294844	-0.0352597	0.0907805	0.0428553	-0.0354445	0.325499	0.427148	-0.184039	-0.0640247	-0.116884
EIF4E2	0.0245607	0.0699528	-0.103274	-0.167928	-0.087888	-0.307348	-0.0943334	0.167258	-0.203803	-0.240364	-0.317263	-0.354295	-0.0133801	0.0173368	0.0604438	-0.227457	-0.0689121	-0.0559455	-0.172374	-0.0650154	-0.214244	-0.0293835	0.321126	-0.433025	0.156969	0.0570656	0.0523497	0.350338	0.0367	-0.158822	0.192782	0.959341	0.221742	0.0661189	0.254484	-0.183356	0.789467	-0.304722	-0.0871738	0.214235	0.316286	0.404913	0.15659	-0.451851	0.134019	-0.129109	-0.0164488	0.488321	0.412984
TLR2	-0.42915	-0.529415	-0.635202	-0.233926	-0.616705	-0.511156	-0.696936	-0.0715163	-0.0331242	-0.549951	-0.241243	-0.208715	-0.031125	0.0232822	-0.314788	-0.104807	-0.515476	-0.415249	-0.490108	-0.463968	-0.561622	-0.478255	-0.549753	-0.642463	-0.584841	-0.620537	-0.47109	-0.507466	0.0455072	-0.135255	0.412783	0.820481	-0.205527	0.496032	-0.244799	-0.0309656	-0.141923	-0.0611812	0.192044	0.39221	0.646681	-0.0808229	0.704333	0.994067	0.0212231	0.141041	-0.195241	-0.189136	-0.422511
DIAPH1	0.125736	0.295341	-0.29	-0.153189	-0.248387	0.00391287	0.117502	-0.399687	-0.188535	-0.112827	-0.140375	-0.147072	-0.116619	-0.165463	-0.283609	-0.173387	0.148733	0.0868339	0.0445447	-0.056569	-0.296521	-0.167221	0.108941	-0.366378	0.149957	0.00431272	0.0185427	-0.190585	-0.0579839	0.216107	0.376834	0.403234	0.0621351	0.00651865	0.0907586	-0.0273918	0.120322	0.0192027	0.366114	0.294373	0.283178	-0.158451	0.69239	0.242967	0.132495	0.00298689	0.331807	-0.297665	-0.0417164
EXOC3	0.95636	0.637542	0.650461	0.833662	0.682332	0.0845486	0.324772	0.221006	0.449441	0.475553	0.415077	0.935943	0.162676	0.205697	0.249681	0.223082	0.253043	0.429068	0.31506	0.324267	0.337207	0.196104	0.20802	0.21155	0.6776	0.626255	0.41049	0.700112	-0.186298	-0.174546	-0.17143	0.222251	-0.0237975	0.193362	0.107586	-0.396127	-0.0880268	-0.0233597	-0.0650575	0.0497629	0.171831	0.148645	0.0673308	-0.0993001	-0.068553	0.118973	-0.136277	-0.182757	-0.191562
KLHL41	1.76131	1.19706	1.90486	0.492442	0.406564	1.57875	1.35478	1.81059	0.2279	2.17266	0.998238	0.510808	1.76546	0.386675	0.817729	0.954845	1.16891	0.681934	1.32449	0.0325771	0.556732	0.188724	1.15402	1.20873	1.83328	1.79105	0.68634	0.409401	-2.58376	-1.98194	-2.63016	-2.36747	-2.17739	-2.21281	-1.07002	-1.86431	-2.46272	-2.73245	-2.35457	-2.19331	-2.36637	-1.68158	-2.66808	-1.94136	-2.21477	-2.10864	-1.42615	-2.05108	-2.03695
PLIN3	0.100756	0.417332	0.304613	-0.0722569	-0.0452302	0.287045	0.187182	-0.126848	0.015043	-0.171751	0.00830044	0.229694	-0.0953513	0.0152759	0.0650337	-0.171634	0.231072	0.30394	0.187143	-0.115099	0.14484	0.251498	0.407086	0.280384	0.49583	0.309104	0.405593	0.149313	0.13911	0.0548173	-0.24811	0.212598	-0.0735685	0.394585	0.0401273	0.121028	0.918983	0.103475	0.216819	0.0739589	0.033517	-0.0825913	0.30446	-0.021152	-0.338438	0.228498	0.284969	-0.148958	-0.132675
SLC16A7	-0.578157	-1.05776	-0.292654	-0.511651	-0.41854	-0.405675	-0.493426	-1.28663	-0.495225	0.0185711	-0.609862	-0.446435	-0.237721	-0.465036	-0.882174	-1.676	-0.960727	-0.973956	-0.696773	-0.942823	-0.0213081	-0.443918	-0.567583	-0.251196	-0.301247	-0.0478609	-0.570919	0.199845	0.0750776	0.152773	0.0277174	0.0502599	0.151524	0.185837	0.423853	-0.44214	-0.545951	-0.0753068	0.760153	0.757958	-0.614073	0.223118	0.0715451	-0.305897	0.292363	-0.259826	0.247685	-0.478562	0.207796
PRMT3	-0.0532618	-0.365209	0.0891715	0.522837	0.352013	-0.540413	-0.33967	-0.823504	0.0891966	0.0646268	0.387287	0.301755	-0.0360072	-0.351229	-0.219974	-0.0899078	0.227638	0.409765	0.859662	0.210324	0.588887	0.208725	0.306261	0.0240805	-0.168705	-0.375653	-0.291751	-0.415811	0.636158	0.127016	0.847608	-0.228365	-0.0554596	0.0562997	0.227668	0.203862	-0.0546769	0.824593	0.482716	-0.0843474	-0.283681	0.109917	0.190105	0.101256	0.189155	0.0155716	0.9831	0.351357	0.192978
KPNA6	-0.501535	-0.238111	0.0554768	0.161094	0.184409	-0.0276802	-0.112569	0.490365	0.123096	0.0121775	0.00929227	-0.0172708	-0.231526	0.0158666	0.0374473	-0.0552259	-0.0146098	-0.0495948	-0.0431225	-0.0193581	0.0972899	-0.119514	-0.133473	-0.156262	-0.0970452	-0.0969697	-0.300066	-0.0394065	-0.200403	-0.103726	-0.243451	-0.12511	-0.0402886	0.629529	0.0620089	0.155044	0.265893	0.364785	0.0202436	-0.256408	-0.20252	-0.325717	-0.197026	-0.199314	0.479556	0.0559855	0.0068833	-0.0416848	0.147936
SRPX2	-0.37089	-0.111009	-0.304915	-0.271114	-0.144887	-0.503899	-0.402501	-0.284658	-0.393856	-0.18984	0.231065	0.470235	-0.648408	-0.827876	-0.804521	-1.01552	-0.420543	-0.686044	-1.02824	-0.467175	-1.06599	-0.540005	-0.877847	0.528125	-0.589825	-0.385522	-0.469325	0.133539	0.530185	-0.764977	-0.358706	-0.206986	0.73708	0.0148105	-0.284877	-0.0259009	-0.214688	-0.64228	0.648591	-0.349385	0.602323	-0.378411	-0.508316	-0.933677	0.330581	-0.334938	-0.568556	0.363494	-0.580702
UGDH	-1.12581	-0.871118	-0.274693	-0.489373	-0.418766	-0.539118	-0.560977	-0.568141	-0.650787	-1.09963	-0.830773	-0.836204	-0.558607	-0.860147	-0.94678	-1.00421	-1.24965	-1.06841	-1.3627	-1.07561	-1.18675	-0.759198	-1.0942	-0.976131	-1.02682	-0.806528	-0.729937	-1.1431	-0.271092	0.0882697	-0.276764	-0.536112	-0.576983	0.811768	-0.423234	-0.12188	0.380192	0.798173	-0.36696	-0.221309	-0.130709	-0.391178	-0.212269	-0.0627959	-0.31583	0.492597	0.294321	-0.692074	-0.241942
TPST2	0.249807	0.455743	-0.00322215	0.193146	0.0803213	0.0902105	0.121953	0.554603	0.192513	-0.460508	-0.115512	-0.000120914	-0.0711151	0.162026	0.146725	0.355924	0.428156	0.454859	0.328203	0.22748	0.151077	0.32342	0.030528	0.212817	-0.00735376	0.0400733	0.241094	0.162596	0.168093	-0.398351	-0.236319	-0.333353	-0.421866	-0.50093	0.417925	0.360266	-0.0532985	-0.230311	-0.0876351	-0.336569	-0.566319	0.169598	-0.584693	-0.0657606	0.0553633	-0.0864497	-0.0889781	-0.087101	-0.497075
LPXN	0.406148	0.440644	-0.871973	-1.0123	-0.860376	-1.00695	-1.04197	-1.34722	-1.08084	0.0569404	-0.196196	-0.39464	-1.18045	-0.718663	-0.980855	-1.48823	-0.725204	-1.09333	-0.863387	-1.04717	-0.951187	-0.792502	-0.59521	-0.254573	-1.27373	-1.37841	-1.25321	-1.33905	-0.301381	0.00153342	0.88534	-0.0435656	-0.0293458	-1.04806	-0.641266	-0.161968	1.1874	0.473338	0.363679	0.0303583	0.134655	-0.797819	-0.305291	1.16004	-0.123271	0.193543	0.25454	-0.225056	-0.565166
CTNND1	0.229039	0.273094	-0.151493	-0.230802	-0.226258	0.113656	-0.0255469	0.229048	0.138414	-0.279877	-0.157896	-0.118583	0.269827	-0.0881488	0.0874311	-0.184729	-0.28242	-0.185774	-0.139777	-0.223605	0.0623205	-0.214297	-0.185326	-0.097668	-0.18804	-0.0420374	0.14343	0.00997629	0.262734	0.214923	-0.179382	-0.143924	0.0209	-0.0630713	-0.17089	0.00314549	0.0270322	0.181562	0.110227	-0.0847854	0.190613	-0.0630545	0.177907	-0.0779937	0.0446636	-0.0427501	0.0142326	0.442489	-0.0896057
ICMT	0.1612	0.159658	0.336574	0.26322	0.280163	0.153664	0.0817449	-0.212076	-0.0465846	-0.167723	-0.12968	-0.0144879	0.663014	0.0436725	-0.0201067	-0.599974	0.712171	0.664256	0.155862	-0.282278	0.0506504	0.124987	0.790086	0.549693	0.923426	0.482059	0.525632	0.363213	0.00844693	-0.000905354	0.172682	0.470835	0.575612	0.239393	0.276201	0.37968	0.110804	0.459174	-0.0416654	-0.210093	-0.295954	0.245393	-0.284468	-0.338361	-0.0216769	0.137689	-0.0640097	-0.45006	0.0698488
SNX2	-0.315745	-0.102715	-0.0479431	-0.123291	-0.0351726	-0.110643	-0.242368	0.194327	0.0247017	-0.244859	0.623427	-0.106268	0.214277	-0.0975124	-0.34472	-0.258308	-0.298436	-0.0322541	-0.162583	0.125787	-0.17411	-0.106954	-0.162283	-0.221359	0.0173494	-0.251575	-0.188022	-0.184104	0.0160836	0.272544	-0.184207	0.513156	0.224909	0.387461	0.634116	-0.143513	0.248734	-0.12459	-0.0894645	0.114844	0.361941	0.210803	0.453318	0.908237	0.282847	-0.182294	0.327208	-0.180255	0.0240953
DPM1	-0.211527	-0.211424	0.256876	0.422545	0.381326	-0.698537	-0.276461	0.211003	-0.013199	-0.385759	-0.289622	-0.420987	-0.329255	-0.477753	-0.471839	-0.544599	-0.240306	-0.367546	-0.334172	-0.391729	0.223642	-0.167484	-0.189629	-0.241667	0.30542	0.190826	0.515606	0.144362	0.234485	0.0973945	0.0156529	-0.0159964	0.456671	-0.089183	0.0252436	0.159109	0.34794	-0.0861271	0.0756112	-0.192588	-0.00772309	0.414474	0.0279759	-0.106328	-0.178158	-0.0349059	-0.0989972	-0.310178	-0.108228
USO1	0.147483	0.104727	-0.0306038	-0.165789	-0.385385	0.0144604	-0.107206	-0.155763	-0.189538	-0.185533	-0.255908	-0.202164	-0.154149	-0.34274	-0.26445	-0.259415	-0.327758	-0.248265	-0.383785	-0.279192	-0.0800812	0.0793424	-0.0720896	-0.0157815	-0.264956	-0.310403	-0.473823	-0.511949	0.242783	0.330783	-0.115923	-0.053725	0.146529	-0.0313914	0.17209	0.494225	0.261903	0.602581	-0.258488	0.0657171	0.010994	0.246219	0.0201586	0.348708	0.213422	-0.0466664	0.610978	-0.0466629	0.207514
TOM1	-0.0501902	-0.0226908	0.152834	-0.389159	-0.286934	0.0977871	0.122646	-0.475358	-0.0861129	-0.363851	-0.314415	-0.220476	-0.0256424	0.0489201	-0.00398599	-0.307188	0.320393	0.180314	-0.119928	-0.229495	0.304716	-0.148672	0.348621	0.018282	-0.00365367	0.149224	-0.550634	-0.575191	-0.287412	-0.118199	-0.551839	-0.00607122	-0.309816	0.191499	0.140495	-0.548768	0.374497	0.0632425	0.339196	-0.243949	-0.261274	0.180985	0.15458	-0.162446	-0.165633	0.191039	0.158141	0.0634079	0.00427798
PFKFB2	0.647308	0.708199	0.781851	0.735691	0.884997	0.786525	0.733005	0.672818	0.740582	0.607647	0.500087	0.627762	0.85779	0.560721	0.811083	0.588184	0.861738	0.441833	0.512949	0.341551	0.738728	0.523561	0.663187	0.60907	0.171586	0.47954	0.465495	0.951578	-0.0521387	-0.180132	0.121041	0.0935378	-0.234315	-0.423158	0.0630483	0.129959	-0.438757	-0.198982	-0.311898	0.11539	0.188886	-0.166971	0.0551503	0.194162	0.240784	-0.0884339	-0.110573	0.00151124	-0.441041
CCDC22	0.558245	0.607084	0.38733	0.413803	0.294916	-0.106477	-0.227639	0.680105	0.495821	0.201928	-0.0983049	-0.112884	0.403411	0.0169206	-0.241667	-0.108093	-0.120052	0.0216758	0.110187	0.252378	0.0645855	-0.0926656	0.0418071	-0.13764	0.620675	0.321561	0.380688	0.522341	-0.00300229	0.0186796	-0.316192	-0.364267	-0.140298	-0.268876	0.154414	0.234593	-0.377591	0.187538	-0.137731	0.0384054	-0.216657	0.00951512	-0.14575	0.030778	-0.218701	0.00655609	-0.396075	-0.213272	-0.544086
PQBP1	-0.281376	-0.387984	-0.0767053	-0.750045	-0.883662	-0.73868	-0.939267	-1.00316	-0.444914	-0.439512	-0.608757	-0.567464	-0.435803	-0.721057	-0.667567	-0.989886	-1.02934	-0.62485	-1.0217	-0.294703	-0.842963	-0.748498	-0.726047	-0.296701	-0.629914	-0.49498	-0.861831	-0.818257	-0.0471651	-0.456866	-0.692013	-0.396616	0.139118	0.326873	0.644605	-0.398179	0.2718	0.584663	0.0699454	-0.479151	-0.768888	0.0813258	0.054625	-0.0217889	0.179856	-0.591507	-0.125467	0.821658	0.0637886
TIMM17B	0.0974976	-0.307742	-0.00194489	0.0341669	-0.0103132	0.384524	0.310525	0.263939	0.114628	0.147399	0.277355	0.135169	-0.0240395	-0.0626302	0.188344	-0.0484214	0.0803262	0.0109947	0.13128	0.31297	-0.122337	-0.0777592	-0.0420916	-0.0857299	0.207281	-0.0555981	0.231929	0.26327	0.0937583	0.0442997	-0.00207973	0.0838992	-0.318967	2.97975e-05	0.0412449	0.0473158	0.126501	0.153237	-0.0421165	0.0286158	-0.214817	-0.226379	0.157941	-0.32754	0.135837	-0.24329	-0.120506	0.293411	-0.131296
PRAF2	0.301379	0.243974	-0.142531	0.105924	-0.0912939	0.0873991	0.173078	0.222712	0.0805325	0.235764	0.176861	0.184	-0.73008	-0.417462	-0.430517	-0.276662	-0.164654	0.00626675	-0.290969	0.408456	0.34144	0.167733	0.16975	0.0847725	-0.177509	0.0150239	0.136044	0.164717	0.298531	-0.0295615	-0.35638	-0.673369	-0.00735473	-0.466891	0.131649	0.276666	0.452304	0.529404	-0.0852596	-0.290271	-0.525647	-0.702132	-0.600585	-0.236541	-0.0413687	-0.251735	-0.0196248	0.322141	0.180142
DKC1	-0.784228	-0.800145	-0.415386	-0.405325	-0.39863	-0.602631	-0.783177	-0.472511	-0.510852	-1.1288	-0.770421	-0.63688	-0.682406	-0.737187	-0.466385	-0.594146	-0.899094	-0.89837	-0.929383	-0.488633	-0.780077	-0.501387	-0.544108	-0.550248	-0.696443	-0.910143	-0.610124	-0.917059	0.156773	0.178587	0.089638	0.107538	0.15219	-0.411878	0.338644	0.245626	-0.0493787	0.454795	-0.28318	0.17966	-0.202505	0.141241	-0.531483	-0.432048	-0.277512	0.392544	-0.112456	0.396545	-0.176881
EIF5B	-0.401839	-0.204689	-0.578806	-0.441067	-0.470012	-0.292352	-0.305659	-0.770497	-0.513281	-0.163838	-0.391807	-0.509283	-0.500507	-0.550474	-0.382564	-0.445555	-0.360225	-0.461736	-0.281285	-0.616213	-0.806397	-0.467735	-0.371133	-0.661979	-0.405134	-0.558706	-0.497012	-0.719298	0.0232808	0.152791	-0.245286	-0.473541	-0.0439899	-0.430751	-0.137307	-0.156706	-0.250051	0.535397	-0.326443	-0.288351	-0.33315	-0.214265	-0.260959	-0.33896	0.22417	-0.0753115	-0.478286	0.168152	-0.230892
GAS7	-0.283242	-0.0442639	-0.280147	-0.11667	0.00638219	0.094817	-0.455876	-0.223985	-0.247725	-0.305362	-0.275139	-0.25901	-0.111629	-0.832602	-1.06905	-1.13729	0.114989	-0.483888	-0.355607	-0.280241	-0.474135	-0.572472	-0.388464	-0.608516	-0.112046	-0.392671	-0.00229792	-0.170743	-0.539329	-0.256893	-0.463159	-0.0374425	-0.318925	0.863366	-0.448839	-0.215606	-0.448824	-0.0959406	-0.319583	-0.00807221	0.53057	-0.224581	0.825067	0.85981	-0.638541	-0.459046	-0.352589	-0.523102	-0.864033
EDF1	-0.0745404	0.223356	0.404225	0.427942	0.0662699	0.334314	0.368291	0.684787	0.505529	0.432097	-0.0501432	-0.0904964	0.287293	0.123043	0.348326	0.379608	0.584105	0.361207	0.351414	-0.312454	0.315694	0.260729	0.60055	0.357764	0.0619497	-0.00391836	-0.0251265	0.398994	0.528822	-0.0498892	0.0439631	-0.602991	0.191589	0.0457638	0.649218	-0.0171826	0.641152	0.134372	0.30565	-0.566635	-0.294475	-0.0432081	0.240092	-0.40845	0.678807	0.205487	0.34065	0.688508	-0.0986555
DIAPH2	0.0954922	-0.0162905	-0.208673	-0.0647974	-0.0700346	-0.456681	-0.251293	-0.0185748	0.266068	0.0890643	0.132714	0.251009	-0.229055	0.0104763	-0.0848814	0.0435255	0.00648847	0.171276	0.0963608	-0.0712534	-0.124457	0.0167389	-0.147108	-0.385873	-0.015062	0.140142	0.468189	0.0408264	0.494934	0.145449	-0.160296	0.466007	-0.318157	0.125906	0.0596302	-0.147111	0.671256	0.5098	0.184365	0.158318	-0.0213603	-0.369435	0.00379446	0.0306974	0.230045	0.524732	-0.105019	-0.505679	-0.417912
DNAJA2	0.962931	0.846714	0.494844	0.355382	0.504514	0.463865	0.33281	0.717958	0.148526	0.821189	0.65693	0.697272	0.517307	0.485965	0.441528	0.295666	0.896716	0.52838	0.556339	0.608855	0.481419	0.555861	0.970678	0.668212	0.579633	0.536382	0.778419	0.633782	0.232996	-0.290692	0.138276	-0.108707	-0.322764	-0.0866741	-0.221549	-0.127753	-0.125442	-0.3247	-0.221886	0.135588	-0.0877521	0.402246	0.00296453	-0.0744195	0.0597756	0.131583	-0.547937	-0.0100121	-0.218238
BRD4	0.100574	0.32947	0.143408	0.214489	0.124075	0.319879	-0.250925	0.0162617	0.0117313	0.00883054	-0.0430358	0.0188417	0.0560991	-0.0510774	0.141349	0.0712173	0.144881	0.0992778	0.158792	0.106882	-0.214289	-0.18005	-0.308092	-0.25405	0.320091	0.35126	0.424522	0.211094	-0.136025	0.106883	-0.239275	0.263153	0.084605	0.77451	0.00603689	-0.206455	0.185926	-0.142163	0.302334	0.13252	0.564855	0.106087	0.275076	-0.245966	-0.223738	0.0340947	0.0762139	0.319611	-0.0402155
OPHN1	0.0366277	0.284897	-0.265976	-0.104515	-0.139552	0.0932774	0.346208	-0.236955	0.108436	0.441664	-0.0745303	-0.201687	-0.337142	0.0642772	-0.476721	-0.582384	-0.316405	-0.22614	-0.220575	0.443188	-0.620111	-0.488706	-0.741506	-0.741321	-0.46541	-0.304113	-0.43101	-0.339002	0.205632	0.842893	-0.0335569	0.663193	-0.233729	1.01805	0.0687318	-0.211971	-0.385188	0.0769754	0.656537	0.302486	1.48253	1.11384	0.168279	0.30001	1.43179	0.497742	-0.115251	0.296794	0.0783838
PFDN1	-0.763647	-0.850099	-0.0698615	0.641259	0.525876	0.224275	0.592956	-0.794251	-0.54481	-0.630056	-0.179714	0.687029	-0.363592	-0.300994	-0.209878	0.313536	-0.153191	0.0150052	0.305537	-0.182826	0.564049	-0.00343481	-0.125891	-0.174133	-0.0621121	-0.335935	0.951972	0.249797	0.0160318	0.511387	-0.145351	0.00119388	0.151478	-0.243493	-0.407398	-0.609168	0.313829	-0.0202426	0.417933	0.0824148	0.0956856	0.245807	0.568489	0.146942	0.021791	0.271262	0.105287	-0.428473	0.579067
PPP1R11	0.418032	0.0994616	0.252608	0.461028	0.396643	0.356258	0.496729	0.0583921	-0.141004	0.44249	0.331729	0.100926	0.326431	0.371412	0.574805	0.408338	0.301658	0.461681	0.676705	0.461279	0.474236	0.335589	0.104375	0.262052	-0.125193	-0.0939037	-0.210745	0.119036	-0.238604	0.0248763	0.0602584	0.72118	0.440629	0.390431	0.191804	-0.375903	0.220356	0.166939	0.508678	0.237097	0.266053	0.314001	0.242598	0.160627	0.418676	0.0276619	0.37742	0.58724	0.12774
NBN	-0.00594495	-0.104608	-0.182143	-0.00116307	-0.163217	0.275974	0.366621	0.428389	0.124084	-0.171907	-0.327398	-0.444209	-0.0531212	-0.120674	-0.0917526	0.118778	0.504039	-0.237296	-0.501598	-0.581759	-0.197497	-0.367436	-0.294561	-0.311397	-0.413234	-0.214831	-0.311591	-0.432182	0.277031	0.40829	0.1327	0.108237	0.107351	0.420675	0.370993	-0.160916	0.1304	0.181314	-0.133701	0.556476	0.16963	0.660216	-0.161812	0.514748	0.259456	0.10251	0.0565467	0.544392	0.104618
NOL3	0.243756	0.370122	1.31321	1.36043	1.10504	1.27175	0.339909	0.164644	0.407269	0.24058	0.143162	0.272507	0.536979	0.807412	0.744622	0.913331	0.271178	0.453722	0.521774	0.184703	0.795488	0.0169778	-0.0888336	0.505643	0.0267982	0.496559	0.0373148	0.561062	0.04697	0.0817165	-0.0646022	0.0899385	0.059077	0.743853	-0.285391	0.151056	-0.228206	-0.729197	0.46796	0.0970789	0.862334	0.657934	0.414887	0.0819741	0.524772	0.241882	0.264873	0.555579	-0.185785
LILRB3	-0.246265	-0.334803	-0.33392	-0.242111	-0.320517	-0.495166	-0.356279	-0.340964	-0.279896	-0.527496	-0.507435	-0.518909	-0.533505	-0.54108	-0.564108	-0.605565	-0.0175559	-0.237824	-0.0670232	-0.120076	-0.55354	-0.332419	-0.731868	-0.529531	-0.379822	-0.633867	-0.150122	-0.704616	-0.0380664	-0.125527	0.508488	0.759181	-0.254758	-0.251505	-0.00920378	-0.050251	-0.177752	-0.206253	0.00439263	0.146206	-0.0376857	-0.111099	0.262998	0.340255	-0.680096	-0.245066	-0.349088	-0.0402654	-0.45391
LILRB5	0.463876	0.592267	0.501495	0.78706	0.528753	-0.249228	-0.301787	-0.227782	-0.290012	-0.392351	-0.132325	0.320795	0.653855	0.210254	0.494169	0.911519	-0.00784743	-0.238397	-0.712265	-0.664315	0.651675	0.55655	0.483985	0.535376	0.175882	0.635869	0.446285	0.370209	-0.790142	0.563347	0.914584	0.945045	-0.145201	-0.195449	0.480193	0.369834	-0.0591887	0.00222647	0.0943277	0.0518702	0.291582	0.0326708	0.4263	1.16144	-0.422302	-0.206646	0.176978	-0.430175	-0.301723
ABCB7	0.0261678	0.0389842	0.902962	1.02563	0.537316	0.128108	0.193846	0.409574	-0.0668608	0.374748	-0.026035	0.0125096	1.07885	0.846407	1.04657	0.364137	0.169721	0.0594342	0.00744682	0.0391886	0.685412	0.762717	0.612958	1.48699	0.991014	1.01348	1.15299	0.997756	0.0340546	-0.492454	-0.0354531	-0.167994	-0.327743	-0.181815	0.103748	-0.0687262	-0.0982367	0.0220639	0.0641673	-0.274824	-0.596046	0.228478	-0.385419	-0.470721	-0.320298	0.0655939	-0.507321	-0.389816	-0.269939
SRGAP2	0.327743	0.146631	0.224212	-0.0345413	0.363226	0.152166	0.0672989	0.058558	-0.0404598	0.402212	0.0855441	0.0445778	0.24638	0.163398	0.214385	0.251701	0.0267334	-0.0604057	-0.0164626	-0.128857	-0.161392	-0.163672	-0.298146	-0.311396	0.312883	0.164491	-0.00401091	-0.00426614	0.062461	0.11871	-0.154692	0.375608	0.124645	0.0610894	0.0254962	0.031577	-0.161679	-0.158755	0.30753	0.0788576	0.266264	0.0374887	0.246623	-0.0436782	0.0450996	0.142816	-0.117098	0.164978	-0.0827124
FAM20B	0.0569772	0.624734	0.432379	0.862658	0.851901	0.818859	0.585727	1.33061	0.803017	0.232681	0.0986464	0.377363	-0.00855132	0.119917	0.140879	0.368667	0.579525	0.548721	0.708429	0.433123	1.23939	0.712883	0.708484	0.866534	-0.101015	0.233087	0.252474	0.699554	-0.544657	-0.366275	0.150357	0.152687	0.0171313	0.0494963	-0.036457	-0.0644562	0.163883	-0.313537	-0.191406	-0.256905	0.104853	-0.282706	0.625708	0.0918032	-0.0421059	0.0945269	0.0888855	0.264809	-0.285775
WDR1	0.13275	0.0271141	-0.472484	-0.347061	-0.395709	0.130575	0.0523047	0.157847	-0.10641	-0.00479712	-0.15014	-0.272336	0.220765	-0.142294	-0.176219	-0.0906795	-0.177031	-0.0801684	0.0110634	-0.136724	-0.00995938	0.142918	0.0423685	-0.0370634	-0.101561	-0.0262067	0.100667	-0.165093	-0.11389	0.0239908	0.466879	0.485679	0.337028	-0.148703	0.00552596	0.012923	0.510627	-0.280235	0.298003	-0.188453	0.234395	-0.162108	0.350856	-0.172727	0.604113	0.151306	0.00784383	-0.171007	0.188947
ATP9A	0.108631	0.136046	0.312703	0.460548	0.504471	0.0193296	0.14176	1.04647	0.784059	0.943391	0.964827	0.934694	0.608097	0.561577	0.199386	0.443283	0.670247	0.955426	0.544085	0.354442	0.411029	0.400042	0.707986	0.565689	0.814632	0.73308	0.525624	0.205996	-0.413154	0.434166	-0.201875	0.620852	-0.0939023	-0.287157	-0.0935922	-0.225788	-0.00598306	-0.0654994	-0.359148	0.10997	0.0393096	0.345162	0.0957381	-0.0143237	-0.133451	0.053862	-0.389645	0.0949668	0.290944
LDB3	0.810394	1.78754	1.26765	0.245411	0.517818	1.55012	1.37299	1.54648	0.954903	1.8002	0.6081	0.487798	0.74137	0.803051	1.04817	0.677539	0.680019	0.615889	1.18807	0.239523	1.10739	0.284782	0.575473	0.762287	1.07862	1.78469	0.398107	0.721843	-1.6583	-1.48895	-1.68257	-1.23727	-1.42653	-0.674349	-1.11951	-1.39238	-1.58186	-1.83726	-1.34152	-1.31715	-0.593013	-1.04671	-1.10426	-0.892536	-1.28941	-1.1057	-0.580116	-1.23279	-1.40016
N4BP1	0.259629	0.180751	0.128545	0.111741	0.112545	0.184464	-0.041274	0.182713	0.223779	-0.751654	-0.301464	-0.0903954	-0.326357	-0.0710812	0.0286213	0.0870048	-0.352175	-0.17224	-0.171743	-0.248324	-0.396485	-0.224041	-0.440289	-0.259114	-0.839783	-0.747491	-0.373026	-0.503712	-0.0418446	-0.211303	0.339091	0.799489	-0.574586	0.742137	0.118041	0.0682612	0.119432	0.490775	-0.017037	0.0543732	0.146356	0.167522	0.282159	0.676843	0.634465	0.493146	0.301435	0.563512	-0.0661409
ROCK2	0.0207116	-0.257085	-0.371485	-0.280068	-0.456403	0.0944173	0.0650254	0.322042	0.0491939	-0.137008	-0.214604	-0.282752	0.0852961	-0.215717	-0.263652	-0.0421632	-0.107459	-0.153318	-0.0754023	-0.260413	-0.104883	-0.0766265	-0.0297482	0.0838189	-0.0744731	-0.267065	-0.0214097	-0.11366	0.25777	0.0144076	-0.235503	-0.217246	0.158517	0.301699	0.152992	-0.0353701	0.255737	0.238201	-0.0551636	0.308221	-0.111752	0.271639	-0.333627	-0.0824054	0.0469966	0.523732	0.183954	-0.132806	0.614086
CLASP2	0.597951	0.40972	-0.00472645	0.369465	0.680526	0.319081	0.0370877	0.295496	0.389202	0.26984	0.0694743	0.39007	-0.0085863	0.211251	0.256433	0.266271	0.412726	0.41162	0.806225	-0.176815	0.428657	0.528832	0.246597	-0.0789001	0.261344	0.52811	0.724653	0.833559	0.0148496	0.0950095	0.0155555	-0.520655	-0.284254	-0.189736	0.393319	-0.31319	0.148702	-0.0108298	-0.0931099	0.580761	-0.657482	-0.289079	0.529674	-0.860398	-0.572201	-0.445818	-0.432777	-0.463066	-0.0706923
PTCD1	-0.544263	-0.54865	-0.521005	-0.576021	-0.682532	-0.638505	-0.553324	-0.151758	-0.187644	-0.938858	-0.14681	1.44185	-0.7499	-0.138746	0.226591	-0.146453	-0.178787	-0.252197	-0.365506	0.264535	-0.455682	-0.537721	-0.525865	0.0982864	0.849108	0.0664909	-0.953145	-0.646052	-0.0667369	0.213437	0.0800625	-0.974385	-0.409199	-1.03326	-0.0516783	-0.200497	0.226698	0.370395	-0.18917	-0.0721368	-0.422418	-0.308146	-0.145911	0.0522214	-0.916353	-0.791104	-0.324508	-0.152437	0.245023
COBL	0.945335	1.46335	0.892875	1.01531	1.25246	1.49849	1.23116	1.81566	1.51871	2.1622	1.44984	1.17424	0.991475	1.37754	1.34981	1.85456	1.47801	1.52224	2.03287	1.33841	1.89624	1.59391	1.68049	1.74302	1.8851	1.19097	1.39592	0.835381	-0.947912	-0.560787	-0.574902	-1.61583	-0.859477	-0.63559	-0.803983	-0.463358	-1.07354	-1.12907	-0.813405	-0.734506	-0.60566	-0.728935	-0.920514	-0.739237	-0.534747	-0.662325	-0.609828	-0.495441	-0.639582
CPNE3	0.255676	-0.155638	-0.241383	-0.115919	-0.257625	-0.0260321	0.325891	-0.220255	-0.00393581	0.0642624	-0.166339	0.117221	0.0988021	0.17426	0.116638	0.324632	0.501226	0.0229072	0.181976	0.0187979	-0.196987	-0.0367536	-0.0889795	-0.213279	-0.0393934	-0.266139	0.102271	-0.00392304	0.240952	-0.0752171	0.266224	0.289273	-0.124111	-0.566276	-0.0960844	0.119709	-0.373071	0.192135	-0.306193	-0.115868	-0.0188214	-0.17686	-0.179097	-0.171633	-0.0397822	-0.18859	0.0964799	0.205682	-0.278982
HIP1R	-0.68737	-0.388266	-0.449492	-0.39845	-0.323488	-0.433221	-0.360589	0.0742394	0.310993	-0.284617	-0.294206	0.703591	0.302048	0.321772	0.360409	0.032171	-0.239395	-0.212921	-0.355942	0.152906	0.0548957	-0.0152236	0.172928	0.203527	0.094702	-0.0497285	0.188198	-0.0335498	0.36867	0.158774	0.766034	0.299945	0.107074	-0.0785835	-0.202804	0.0240024	-0.112587	-0.162075	0.0337685	1.25492	-0.0368737	0.279824	-0.129664	0.0292142	-0.374737	-0.369987	0.0814753	0.769898	-0.277945
OBSL1	0.523887	0.662888	0.483315	0.726192	0.605954	0.683423	0.474262	0.974894	0.505341	0.710707	0.880981	0.355412	1.43519	0.460647	0.601139	1.05246	0.798798	0.427825	0.518247	1.31538	0.32669	0.606738	1.82955	0.635652	1.53893	0.6865	1.079	0.734093	-0.370906	-0.184908	-0.39218	-0.309104	-0.498	-0.939384	0.00424426	0.195294	-0.833189	-0.745756	-0.454007	0.379585	-0.172879	-0.200303	-0.784572	-0.565648	-0.723869	-0.279805	-0.452098	0.329212	-0.12946
RNF40	-0.288294	-0.254643	0.228665	0.217873	0.0453693	0.200522	0.0536902	0.691829	0.280105	0.974996	0.020037	-0.218709	0.204227	-0.191558	-0.126426	-0.169219	-0.0895016	-0.0225395	0.593898	-0.189611	0.403967	0.343541	0.322402	0.630681	0.00106508	0.109134	-0.28053	-0.586528	0.0986732	-0.00652164	-0.1838	-0.362988	-0.00130408	-0.249279	-0.0997913	-0.0249456	-0.422382	0.123055	-0.123513	-0.175194	0.140751	-0.181996	0.0904547	0.014412	0.0834468	-0.175853	-0.248351	0.177258	0.264823
PHF2	0.117262	0.205742	0.298767	0.319539	0.471684	0.274064	0.383014	1.30878	2.42836	0.519102	1.11744	1.541	0.853944	1.75311	1.95324	1.5949	2.09924	1.77269	1.80643	1.85381	1.98662	2.08284	1.40081	1.36871	0.370227	0.400809	1.90344	1.60868	-0.23085	-0.0673753	-0.384556	0.23516	0.111036	0.503758	0.277581	-0.147753	0.0767725	0.417299	0.474713	-0.338705	-0.368829	0.342384	-0.180425	0.267728	-0.0172727	0.19416	0.060862	0.0854582	0.418831
ZC3H11A	-0.287008	-0.279866	-0.0159413	-0.366276	-0.420633	-0.124895	-0.475835	-0.0561422	-0.0584187	-0.626413	-0.568983	-0.421906	-0.138065	-0.667083	-0.104612	-0.192556	-0.611606	-0.809738	-0.587722	-0.833894	-0.734009	-0.319902	-0.640119	-0.828128	-0.327063	-0.458515	-0.314857	-0.308124	0.160995	-0.0792869	-0.24032	-0.0243111	0.383937	0.375441	0.629775	-0.231279	0.278196	-0.0372701	0.296463	-0.357816	-0.439817	0.478933	0.0492569	-0.314069	-0.00275245	-0.0133214	0.251022	0.399315	-0.0741889
CLUH	0.929885	0.487033	0.0735971	0.0668713	0.157217	0.26976	0.177224	0.48304	0.159905	0.28339	0.26625	0.464113	0.17583	0.187517	0.318345	0.166814	0.657434	0.506557	0.382243	0.373119	-0.0604883	0.285975	0.502992	0.47223	0.356742	0.300855	0.271562	0.245993	0.229455	0.138202	0.0386547	-0.322539	-0.339527	-0.132737	0.121831	0.134873	-0.223504	-0.0906138	-0.145883	-0.323021	0.452831	-0.0779221	-0.196734	-0.237504	0.454793	-0.016693	-0.406184	0.0849905	-0.0647517
CAND2	1.16722	1.03707	1.11629	1.44942	1.00137	1.38299	1.23052	1.45196	0.775974	1.26405	1.34703	1.24709	1.22351	0.854687	0.985851	0.956224	1.16577	0.958036	1.06589	0.808564	0.852159	0.975046	1.02443	1.12634	0.91454	0.691803	0.906453	1.25591	-0.972754	-0.764568	-0.770481	-0.333078	-0.785136	-0.726005	-0.566126	-0.481185	-0.802038	-1.07173	-0.703631	-0.708205	-0.503254	-0.813609	-0.61787	-0.47344	-0.515704	-0.526824	-0.449034	-0.518688	-0.328284
TSC22D2	0.405356	0.275663	0.0530656	0.0292681	0.0549174	-0.160546	-0.377307	0.770586	0.432319	0.000429813	0.035945	0.113036	0.121554	0.391876	0.392224	0.51655	0.769364	0.636315	0.720893	0.739936	0.39888	0.345151	0.471657	0.326352	-0.133252	0.0615918	-0.00448246	-0.00892333	0.384455	0.246101	0.188387	-0.309714	0.0551338	-0.281833	-0.157742	0.0850778	-0.29102	-0.0311351	0.0850488	0.334009	-0.0042831	0.41759	0.199109	0.0348768	0.16859	0.0433602	-0.0220136	0.813187	0.356309
KDM4A	0.916444	0.688197	0.530145	0.639515	0.503063	0.55558	0.409473	0.115682	0.289702	0.78323	0.809803	0.668822	0.317466	0.274394	0.382676	0.380095	0.725718	0.777338	0.982506	0.77583	0.767762	0.669094	0.620396	0.526393	0.249166	0.423903	0.67649	0.67782	0.0818317	-0.0568248	-0.169167	0.0997927	-0.0227183	-0.279989	-0.310223	-0.180999	0.142506	-0.0796173	0.279308	-0.113893	0.147217	0.134436	0.196534	-0.116485	0.109536	0.0786183	-0.0644308	0.102445	-0.22287
DNAJC13	-0.142371	0.0387872	-0.0849738	0.0442626	0.311176	0.0167706	-0.0662422	-0.235206	-0.128792	-0.242992	-0.0677664	-0.026069	-0.211668	-0.0889359	-0.141303	-0.206392	-0.0689101	0.014252	-0.087099	-0.0464907	0.0923544	0.205222	0.158658	0.27273	-0.258496	-0.257027	-0.0175992	-0.169771	0.0138149	0.201719	0.330325	0.601607	0.0221253	0.0316114	0.140293	0.131178	-0.0421681	0.191281	0.137706	0.338146	0.27671	0.51457	0.198502	0.495009	0.0957387	0.347941	0.202053	-0.0758642	0.0426107
PHACTR2	-0.409492	-1.11805	-0.507098	-0.859464	-0.978674	0.137432	-0.0989187	-0.599507	-0.31686	-0.991738	-0.795842	-0.597689	-0.097964	-0.568087	-0.829857	-1.01137	-1.10088	-1.2106	-1.15843	-1.18211	-1.38594	-0.894444	-0.788877	-0.669297	-0.0247555	0.175326	-1.05616	-0.936903	-0.496529	-0.186104	0.373791	0.0557418	0.876688	0.836275	0.271995	-0.135486	-0.337923	-0.051646	0.0239261	0.224167	0.439516	0.956174	0.908973	0.589623	-0.452398	0.201988	0.124349	0.376014	-0.425134
PPP6R2	-0.107807	-0.313443	0.0597346	0.216245	0.0707494	0.0150149	0.0796485	0.0488652	-0.0342822	0.0752655	0.311621	0.264344	0.115006	0.697892	0.798085	0.722754	0.0643841	-0.039613	-0.000798401	-0.0404783	0.215499	0.438739	0.210795	0.0674454	0.137769	0.397157	0.610772	0.949702	0.166528	-0.202235	-0.543899	0.21212	-0.091272	0.502647	-0.326109	-0.322022	-0.101648	0.137408	0.204964	0.105573	0.944089	0.238926	0.215348	0.167004	-0.247221	-0.342221	-0.30479	-0.0361556	0.707252
ADAMTS4	0.445382	0.364946	-0.119695	-0.17794	-0.1233	-0.189792	-0.177988	0.0446722	0.185969	-0.134849	-0.237065	-0.130733	0.817177	0.580406	0.442684	0.673127	-0.255243	-0.406091	-0.315004	-0.61415	0.0676706	-0.1039	-0.000466483	0.133797	-0.617913	-0.56995	-0.739964	-0.907843	-0.456369	-0.232499	0.166578	-0.101994	0.0208466	-0.18577	-0.242671	-0.14981	0.510473	-0.411734	0.411467	-0.103832	0.391558	0.723624	-0.207857	-0.691846	0.87942	0.84101	-0.381195	0.295863	-0.0874421
CNOT3	-0.136812	-0.150879	-0.14188	-0.0376272	0.150073	-0.195687	-0.204996	-0.387597	-0.0643961	-0.225919	0.62944	0.547945	0.194764	-0.211755	-0.0533947	-0.101598	-0.106738	-0.0338568	0.792513	-0.026724	0.411118	0.409635	0.444625	0.41552	0.204559	-0.262821	0.610264	-0.149586	0.29222	0.0161457	0.216453	-0.221613	0.113988	0.288233	0.300108	0.355517	0.110184	0.265595	-0.141003	0.195518	0.139712	0.681761	0.0251299	0.148185	0.271189	-0.0185019	0.462903	0.433767	0.370192
SS18L1	-0.336408	0.469234	-0.174058	0.0983897	0.146709	-0.369181	-0.294159	-0.303057	0.145583	-0.160583	-0.230547	-0.369032	-0.0365608	0.15017	-0.0846639	0.00930569	-0.125633	0.130311	0.328243	0.424569	0.191473	0.00162118	-0.00423725	-0.0459518	-0.12967	0.163602	-0.0740174	-0.0870407	-0.217562	0.54562	-0.355782	0.214745	0.211953	-0.104705	0.202898	-0.360805	0.237257	0.167528	0.111511	0.115995	-0.159878	0.912722	0.173496	0.224769	0.466591	0.306187	-0.392468	0.786917	-0.0414389
ANKRD17	-0.944426	-1.18875	0.275136	0.222397	0.110518	-0.0739418	0.103745	-0.422156	-0.200169	-0.338743	0.0485065	-0.0330806	-0.423626	-0.649513	-0.632964	-0.918961	-0.697183	-0.3889	-0.69057	-0.25463	-0.799739	-0.473117	-0.495012	-0.508435	-0.616769	-0.507103	-0.672253	-1.07932	-0.112528	-0.387506	0.288347	-0.154855	0.84266	-0.190536	-0.153723	0.454007	0.251563	-0.19315	0.0257684	-0.196034	-0.0831058	-0.0343949	-0.136846	0.0427249	0.581346	0.221347	0.094292	0.304766	0.376213
SIN3B	0.397619	0.634969	0.293454	0.131012	0.697728	0.676753	0.973102	0.432554	0.178119	0.633239	0.905937	0.726047	0.577061	0.974105	1.22496	0.949302	1.12301	0.958773	1.14171	0.716583	0.612896	0.486929	0.368815	0.111785	0.840322	1.08375	1.14222	1.08783	-0.217622	-0.128805	0.0618998	0.324628	0.121402	0.210251	-0.243654	-0.0833814	-0.264875	-0.00956898	-0.0920275	-0.0237369	0.850059	-0.101018	0.181419	-0.156144	-0.155832	-0.246127	-0.0604865	-0.230604	0.256339
XYLB	-0.0614789	0.514994	-0.306309	-0.363317	-0.391238	-0.197235	-0.20418	-0.462139	-0.285823	-0.790237	-1.04143	-0.81051	-0.389451	-0.0230604	-0.0361603	0.0773628	-0.340018	-0.376454	-0.303262	-0.173249	-0.369762	-0.368925	-0.331203	-0.233943	-0.26345	0.100793	0.360691	0.098328	-0.193329	-0.159622	0.281037	-0.030882	-0.537026	0.0478446	0.0139156	0.157213	-0.385958	0.51203	-0.356916	-0.0172485	-0.727005	-0.153781	-0.653338	-0.321827	-0.38124	0.0537563	-0.313653	-0.448035	-0.494076
COQ9	0.912414	0.770699	1.0342	1.31025	1.30759	0.853271	1.06859	0.403075	0.742679	1.03694	0.453537	1.06583	0.364106	0.87178	1.27528	0.965079	1.55313	1.23955	1.57706	1.13976	0.691048	0.662966	0.516471	1.12938	1.76903	1.76971	0.889891	1.59961	-0.89698	-0.557276	-0.795657	-0.100284	-0.382349	-0.445471	-0.134173	-0.764034	-0.422107	-0.898574	-0.402079	-0.130626	-0.17396	0.342516	-0.897953	-0.699134	-0.619911	-0.440455	-0.778035	-0.706256	-0.753671
NDUFS7	0.953748	0.160848	0.759385	0.388598	0.814104	1.14368	1.36762	0.860975	0.348371	1.49146	0.518502	0.468235	0.436761	0.727897	1.07331	1.08335	0.806719	0.408159	0.492548	0.906399	0.518547	0.730276	0.527961	1.23934	0.836714	0.979349	-0.148535	0.263734	-0.209881	-0.764748	-0.391091	-0.899695	-0.281551	-0.938966	-0.356534	-0.0143014	-0.248751	-0.684758	-0.882116	-0.67498	-0.193326	-0.671466	-0.176909	-0.233538	-0.711044	-0.736024	-0.565643	-0.776609	-0.110588
RTN2	1.30205	1.39428	1.19109	0.810557	0.959334	1.01516	0.639088	1.57339	0.560832	1.61948	0.880325	0.59383	1.05903	0.760348	1.07494	1.53613	0.940825	1.00235	1.33268	0.86552	1.06168	0.783558	1.14145	0.901671	1.34182	0.730605	1.77281	1.22643	-1.11669	-1.11426	-1.20537	-1.12946	-1.08617	-1.21428	-1.33405	-1.17232	-1.13541	-1.47051	-0.9025	-0.779439	-0.546405	-0.788518	-0.882748	-0.893011	-0.916035	-0.759828	-0.983889	-1.00412	-0.998618
NDUFS2	1.29967	0.538048	1.41197	0.99632	1.00146	0.959987	0.956843	0.812371	0.591967	1.14697	0.58573	0.788993	0.914969	0.814732	1.03546	0.724844	1.16589	0.919837	1.15864	1.16918	0.772562	0.86996	0.754425	1.47197	1.07084	1.22283	0.761292	1.31942	-0.130248	-0.0690583	-0.159087	-0.428248	-0.112811	-0.318865	-0.0214231	0.235787	-0.289936	-0.324974	-0.514537	-0.389069	-0.292843	-0.282045	-0.185749	-0.0988243	-0.45436	-0.201915	-0.129399	-0.463162	-0.159362
ZPR1	-0.0361516	-0.506922	0.148036	0.204556	0.0653392	0.0509735	-0.092813	-1.31109	-0.475973	-1.31296	-0.502892	-0.752607	-0.89187	-0.488834	-0.579741	-0.873484	-0.690653	-0.91126	-0.731237	-0.406907	0.046483	-0.0586004	-0.0799331	0.0065907	-1.35571	-1.2322	-0.833222	-1.14843	0.478435	0.211419	0.867896	-0.0517943	0.235114	0.27049	-0.42288	-0.117227	0.947747	0.415906	0.367402	-0.0613812	0.509301	0.0865402	0.506771	0.284446	0.713995	0.51991	0.292759	0.525904	0.229829
NIPSNAP2	1.1853	0.495465	1.34407	0.904774	0.658587	1.08006	1.12939	1.12248	0.529483	1.73113	0.688355	0.709922	1.04773	0.655427	1.10627	1.00882	1.19125	0.596496	1.087	0.902615	0.810355	0.812982	0.64529	1.45962	1.1116	1.66732	0.689925	1.18478	-0.594826	-0.339303	-0.785176	-0.893318	-0.865805	-0.721198	-0.560236	-0.2287	-0.868225	-1.12673	-0.51633	-0.504056	-0.625493	-0.394509	-0.260795	-0.454149	-0.775661	-0.533132	-0.369563	-0.688068	-0.551213
HMMR	-0.0424936	-0.086982	0.778976	0.810765	0.900923	0.739187	0.634539	0.862682	0.22623	-0.322928	-0.14111	0.0924935	-0.0823352	0.371668	0.179094	0.531323	0.07868	0.18031	0.163917	0.105227	1.21634	0.197	0.153999	0.208611	-0.0476828	0.081729	0.175758	0.337848	-0.288818	-0.38575	-0.516268	0.33865	0.328635	0.341325	1.00614	-0.00659662	0.445877	0.163082	-0.0283564	-0.337969	-0.481041	0.00348899	-0.196515	0.32723	0.346343	-0.264529	0.410066	-0.0312479	0.234911
CILP	0.213207	0.0344662	0.721363	0.989412	0.0547308	0.450834	0.277852	0.583991	0.314343	0.358807	0.249924	0.32717	0.0103622	0.192014	0.472567	0.397345	0.370031	0.24734	0.406617	0.174819	0.586833	0.506938	0.860717	1.3944	0.236618	0.181998	0.449081	0.451975	0.207188	-0.307419	-0.0523421	-0.192038	-0.544077	0.128842	-0.577454	-0.0862043	-0.701254	-0.471682	-0.431212	0.117004	0.505673	-0.0689873	-0.319218	0.149658	-0.198478	-0.0588014	0.00785093	-0.171034	0.0120721
PDCD6	-0.408453	-0.351605	-1.02889	-0.644416	-0.4082	-0.674047	-0.607414	-0.606202	-0.22341	-0.745381	-0.70259	-0.746676	-0.32257	-0.515044	-0.92768	-0.81235	-0.696746	-0.286089	-0.728347	-0.248003	-0.702536	-0.632037	-0.761872	-0.877293	-0.335203	-0.39894	-0.225293	-0.249928	-0.584596	-0.492651	-0.140022	0.15048	-0.197249	0.762508	-0.641034	-0.439114	-0.457049	-0.385552	0.0564653	-0.0455696	0.229184	0.0996217	0.624086	-0.0756524	-0.686544	0.317294	-0.600699	-0.490266	-0.521122
TBCA	-0.182005	-0.137444	0.021977	-0.43638	-0.398115	0.0500538	-0.0763927	0.770863	0.291897	-0.0720776	0.0236797	-0.0723611	0.613422	0.412577	0.710891	0.662528	0.0583868	-0.0315811	0.10654	-0.0446205	-0.208566	-0.171455	0.06326	0.0700207	-0.294402	-0.300582	-0.271268	-0.363306	-0.278596	0.299518	-0.331298	0.0546195	0.0683233	0.234267	-0.129257	-0.819461	0.313044	-0.498905	0.0477765	-0.180631	0.442543	0.382184	0.0346737	0.395988	1.08897	0.19495	0.201943	0.326598	-0.0401276
ATP6V1G1	-1.08024	-1.34149	-1.26057	-1.28649	-1.27401	-0.695096	-0.702944	-0.324261	-1.40517	-0.035567	-1.41479	-1.52676	-0.628792	-0.482672	-0.79029	-0.81047	-0.512894	-0.677501	-0.364057	-1.05495	-1.02987	-0.66241	-0.990291	-1.0173	-0.241648	-0.697192	-1.24249	-1.263	-0.808431	-0.586236	-0.676097	-0.351654	-0.711518	0.885652	0.617663	-0.448999	-0.603053	-0.728223	-0.681025	-0.770807	-0.951506	-0.969789	-1.06526	0.392904	-0.720069	-1.04687	-0.392698	-1.02097	-0.322863
VPS4B	-0.109048	-0.0965824	0.00921116	-0.122598	-0.195459	0.0615726	-0.0891945	-0.704578	-0.619806	0.412559	0.285531	0.186479	-0.317701	0.104942	0.20006	0.0293667	-0.322098	-0.29489	-0.50665	-0.279875	-0.555586	-0.35918	-0.547379	-0.641352	0.0885323	-0.424409	-0.511296	-0.807949	0.210979	0.403298	-0.10545	0.327416	0.098111	-0.17435	-0.180516	0.0505172	-0.0535322	0.537296	-0.434238	0.180265	0.499517	0.165466	0.359506	0.350418	0.0383145	-0.198763	-0.0604024	0.130221	-0.210663
ENTPD5	0.0712874	-0.127178	0.210732	-0.0566921	-0.08277	-0.128499	-0.331708	0.1066	0.100689	0.081931	0.259905	0.270305	0.212244	0.150147	0.223837	0.292247	-0.0994999	-0.21229	-0.183738	-0.268603	-0.068131	-0.063646	0.295316	-0.0783802	-0.1174	0.0479233	0.288002	0.105012	-0.0328309	-0.182891	0.0860303	0.58962	-0.0897763	0.304894	-0.226872	-0.0963629	-0.10174	-0.0764692	0.0909677	-0.0664945	0.601467	0.0804405	0.531396	-0.0428134	0.0599943	-0.0249143	-0.0340638	0.122083	0.147271
H2AFY	-0.469935	-0.472096	-0.0782515	-0.0777752	0.198666	-0.616831	-0.252794	-0.526014	-0.467853	-0.613557	-0.324261	-0.405856	-0.324423	-0.20309	-0.242435	0.199917	-0.479411	-0.48905	-0.412825	0.0774846	-0.0668204	0.0623778	-0.0511122	-0.0814455	0.324522	-0.17356	-0.400905	-0.395364	-0.0476243	-0.0198685	0.348998	0.169354	0.0163098	-0.395723	0.449966	-0.06575	-0.22436	-0.604002	-0.0360754	0.136787	0.084683	-0.0242045	0.395211	-0.141945	-0.456157	-0.319461	-0.375573	-0.149098	-0.245956
SH3BGRL	-0.898586	-0.769639	-0.602532	-0.826196	-0.946053	-0.768927	-0.569331	-1.18757	-0.488629	-0.659214	-0.707018	-0.615898	-0.43571	-0.313981	-0.435339	-0.30854	-0.858907	-0.74364	-0.844925	-0.605188	-0.544303	-0.339363	-0.7544	-0.598875	-0.145551	0.0113317	-0.399163	-0.326975	0.400815	0.956437	0.210479	-0.0797205	-0.202107	0.0695054	0.494004	-0.177098	0.0990135	-0.455071	0.644753	0.392149	0.162718	0.499362	-0.269643	0.119442	0.267396	-0.289401	-0.13365	-0.406007	-0.0551302
FLNB	-0.141896	-0.102642	-0.306062	-0.117157	-0.259018	-0.103487	-0.0546783	-0.114767	-0.175403	0.0391487	0.0241181	-0.122137	0.308898	-0.176487	-0.0844199	-0.0553471	-0.199605	-0.194644	-0.286568	-0.173426	-0.22769	-0.0799079	-0.127048	-0.221886	-0.116854	-0.23261	-0.114353	-0.134606	0.103058	0.340465	0.149551	0.256911	-0.212309	0.63474	0.0927938	-0.0358751	-0.116402	-0.217619	0.279531	0.65356	0.741254	-0.160051	0.439453	0.538024	0.707533	-0.227564	0.00598452	-0.028863	-0.150851
NCOR1	-0.309947	-0.476969	-0.311186	-0.323207	-0.390962	0.0472479	-0.22894	-0.193166	-0.208487	-0.227479	-0.322606	-0.501053	-0.471843	-0.355499	-0.230239	-0.218304	-0.00902794	-0.0736326	-0.26502	-0.325298	-0.0573159	-0.0519992	-0.0989819	0.00696477	-0.269248	-0.394933	-0.241742	-0.324777	-0.0864077	0.0122444	-0.225933	0.0478756	-0.0289869	-0.36229	0.371812	0.113833	-0.0488593	0.228772	0.116928	-0.288448	-0.49404	0.323987	0.22862	-0.203699	0.185564	-0.0130067	0.00105405	0.517818	0.199667
VAMP4	0.663203	0.663669	0.41686	0.0314262	0.15954	0.340244	0.191679	-0.0101036	0.030651	0.1423	0.702022	0.849779	0.226882	0.537615	-0.0433916	0.190855	0.353775	0.291928	0.257032	0.0940372	0.22303	0.252156	0.498484	0.140036	0.0848432	0.126376	0.217578	0.878113	-0.0960237	-0.204295	0.0154673	0.0355354	0.082749	0.310533	0.202406	-0.16171	0.360222	0.00800031	-0.0226347	0.831086	-0.264104	0.484347	-0.127114	-0.229142	0.207823	0.0435547	-0.0725632	0.296251	-0.322493
NDUFS6	0.432537	0.0832827	0.771838	1.02449	0.637129	0.792734	0.819187	0.881987	0.35757	1.25189	0.304526	0.219509	0.925185	0.20387	0.738293	0.289385	0.489226	0.396016	0.479699	0.813779	0.343919	0.346775	0.290362	1.22366	0.818464	0.920193	0.148335	1.05528	-0.346664	-0.106204	0.292313	-0.702815	-0.164332	-0.595076	0.00615142	-0.807842	-0.089612	-0.443521	-0.300628	-0.502388	0.0595734	-0.581106	-0.358605	-0.179656	-0.297298	-0.488123	-0.0276061	-0.643628	-0.217162
PEX14	-0.620848	-0.601304	0.166718	0.0484574	0.0103698	-0.209855	-0.468551	0.0766865	0.139183	-1.10375	-0.200681	-0.141289	-1.04121	-0.871089	-1.06215	-1.20533	-0.334791	-0.586458	-0.4816	-0.55664	-0.0266779	-0.0512826	0.0361224	-0.0560775	-1.3072	-1.09087	-0.585169	0.427511	-0.323512	0.0342173	-0.271643	0.280932	0.46123	1.28324	0.486303	-0.966709	0.424828	0.235794	0.306228	0.554712	0.264169	0.637152	0.224158	0.411431	0.0954358	-0.175347	0.0897668	0.206277	0.413949
TRIM3	-0.246877	-0.287119	0.185316	0.0989341	-0.181267	-0.0337465	0.071078	-0.234592	-0.424	-0.174082	-0.314157	-0.137264	-0.097491	-0.205392	-0.382942	-0.161625	0.0145778	0.0198203	-0.183148	-0.458468	-0.0283597	0.177271	0.2783	0.0849456	0.42674	0.41169	-0.29442	-0.0545651	-0.0168903	-0.0432583	-0.0405079	0.568436	0.086589	-0.0914208	0.195661	0.0103796	-0.106661	0.100222	-0.143994	0.317306	0.316306	0.139157	-0.258397	-0.0947843	-0.152272	-0.270183	-0.175244	-0.178582	0.365733
CS	0.973938	0.329411	1.26182	0.810687	0.757742	1.0992	0.948505	0.741457	0.724009	1.07083	0.808657	0.929804	0.620554	0.59514	0.538073	0.633595	0.947124	0.54914	0.943852	1.12519	0.635668	0.804424	0.622062	1.22354	1.28673	1.21862	0.665951	1.24381	0.00790438	0.0608458	-0.649405	-0.535829	-0.307391	-0.328398	0.0458623	-0.00142137	-0.111015	0.0555305	-0.379194	-0.458206	-0.345611	-0.678234	-0.527314	-0.403251	-0.3261	-0.416561	-0.387521	-0.332949	-0.139051
SPAG7	0.338835	0.252419	0.22274	0.582412	0.749882	0.207472	-0.116757	0.476447	0.538417	0.481078	0.424249	0.618014	0.669863	0.327525	0.508503	0.850889	0.293418	0.121407	0.251148	0.132083	0.340294	0.146331	0.339089	0.367194	-0.0717359	0.057813	0.322325	0.389195	0.109356	0.435269	0.116404	0.0228373	0.0684149	0.579855	0.362965	0.100805	0.730745	0.088484	-0.0545634	0.0708131	0.116222	0.0416394	0.593917	0.305681	0.370547	-0.00309588	-0.0921207	0.887019	0.512308
MRPL33	0.190917	0.0911643	0.0202367	-0.277158	-0.241339	0.210107	-0.0314207	-0.320486	-0.488261	-0.197412	0.25957	0.192061	-0.273358	0.262601	0.0200412	0.0455803	0.0106395	-0.0454228	-0.0505049	0.211685	-0.149011	0.0722185	-0.0562506	0.350317	-0.109711	-0.175377	0.310075	0.207926	-0.127755	0.0282578	-0.152306	0.37087	0.114482	0.348342	0.0643928	0.116223	0.346514	0.347229	-0.0447456	-0.187222	0.370204	-0.127025	0.336786	-0.126421	0.023757	-0.0291865	0.18927	0.138733	0.125808
SEC22B	0.426521	-0.428172	-0.577047	-0.788312	-0.733876	-0.357376	-0.363244	-0.125772	-0.361416	-0.722592	-0.326329	-0.261427	-0.534963	-0.352764	-0.365147	-0.363612	-0.681905	-0.442554	-0.56507	-0.0646612	-0.159666	-0.0567269	0.0293992	-0.17356	-0.229396	-0.203711	-0.167052	-0.490572	0.229454	0.0401858	-0.193955	-0.151726	-0.196097	-0.024963	0.443436	0.196617	0.011874	-0.328738	-0.245517	0.189214	-0.464862	0.560029	0.248024	0.0235931	-0.233947	-0.361323	0.271702	-0.116996	-0.0825054
PRPF40A	-0.94559	-0.632704	-0.760995	-0.784443	-0.816899	-0.577661	-0.633391	-0.302699	-0.441956	-0.509713	-0.484845	-0.608518	-0.412622	-0.507369	-0.499476	-0.566864	-0.726531	-0.734139	-0.678067	-0.56475	-0.603967	-0.326495	-0.548693	-0.584216	-0.766412	-0.633998	-0.77756	-0.936438	0.279028	0.200546	0.165177	-0.100827	0.18933	-0.119106	0.158399	0.322993	0.0940043	0.328844	0.0502371	0.0394658	-0.281684	0.0455457	0.0558508	0.0573102	0.0496799	0.0806336	0.192476	0.576031	0.116225
TACC1	-0.536517	-0.0867833	-0.833089	-0.472035	-0.363791	-0.483572	0.732499	0.259365	-0.219665	-0.587721	-0.369479	-0.347845	-0.374152	-0.414119	-0.429434	-0.408159	-0.426202	-0.545072	-0.474308	-0.649506	-0.245541	-0.0694587	-0.11599	0.410182	0.361375	-0.206185	-0.707219	0.193493	0.0588994	0.0323762	-0.424742	-0.152622	0.333058	0.295461	-0.0106695	-0.338114	0.367269	0.397476	0.150696	0.12485	0.121834	-0.202769	-0.0796816	-0.169379	-0.141121	-0.298939	-0.0151956	0.161802	0.00581976
GIGYF1	-0.353608	0.0233354	0.694686	0.612158	0.311554	0.21415	0.187451	-0.478897	-0.154218	0.0686458	-0.218193	0.250694	0.386868	0.235954	0.277664	-0.00551119	0.442657	0.191993	0.329351	0.28388	-0.295357	0.105254	-0.130888	0.55043	0.0117244	0.398159	0.467587	0.562526	-0.0862095	0.0356458	0.0848811	0.209187	-0.187814	0.375296	0.253755	0.281532	0.513542	-0.131007	-0.0526025	0.172604	-0.433186	-0.12353	-0.575728	0.14681	-0.165158	-0.347377	-0.148203	0.134335	-0.373831
LRCH4	-0.203449	-0.147514	0.0773731	0.0843268	0.348865	-0.0284442	-0.0654794	0.302698	0.241012	0.435107	0.000138576	-0.0976041	-0.523095	0.244579	-0.0344437	-0.230078	0.0609251	-0.0174038	-0.360286	0.170201	-0.13096	0.0962467	0.295188	0.146085	0.611443	0.102531	0.0553472	0.236964	-0.331016	-0.174377	-0.144368	0.07159	-0.201086	0.789417	0.0558172	-0.149104	0.233165	-0.0490788	-0.017896	0.8571	0.246941	0.146973	0.084189	0.344241	-0.26967	-0.0880539	0.016533	-0.0263764	-0.180052
MTX2	0.977098	0.641342	0.79288	0.621759	0.806122	0.676568	0.806846	0.628935	0.889542	0.741318	0.654833	0.856194	0.459223	0.720231	0.761488	0.792615	0.766133	0.664871	0.779682	0.534405	0.850291	0.680093	0.70058	0.804618	0.474789	0.550133	0.575848	0.94208	0.120916	0.0840829	-0.0723359	0.0530141	-0.145636	-0.17288	-0.157186	-0.212933	0.0102871	-0.0832618	-0.0484418	0.283672	0.119383	0.167009	0.0643109	0.116257	0.0183043	0.106952	-0.171914	0.136025	0.401611
VPS26A	0.0167698	0.225511	-0.279076	-0.0198407	-0.16572	-0.231203	-0.229273	0.28041	0.0583304	-0.260329	-0.155644	-0.145489	-0.0151916	-0.0175912	-0.0287369	0.125676	-0.18915	-0.1144	-0.204357	-0.012989	-0.0732503	0.178749	0.142952	-0.0314206	-0.0256844	-0.2061	-0.159307	-0.340454	0.104543	0.0760637	0.45741	0.469305	-0.132183	-0.0655357	0.356364	0.479212	0.176388	-0.102171	-0.0961813	0.130911	0.0608315	0.130074	0.121778	0.484806	0.00292148	0.277223	0.0401821	-0.0150662	-0.157049
PMPCB	0.238277	0.0069815	-0.247653	-0.318674	-0.106493	-0.338991	-0.41807	-0.579027	-0.176933	0.030242	-0.252093	0.0670144	0.23895	0.226567	0.13921	0.50465	-0.141887	-0.286579	-0.37599	0.407205	-0.00530555	0.145707	0.297891	0.417155	0.292851	-0.153875	-0.282262	-0.306344	0.0329513	0.0486627	-0.203421	0.0625658	-0.272015	0.114176	0.116421	0.344479	0.00807953	0.262488	-0.348489	-0.327135	-0.088203	0.360203	-0.220081	-0.0320192	-0.355803	0.35295	-0.147406	0.259252	0.248089
MED24	-0.202235	-0.632534	0.105542	-0.546403	-0.494162	-0.14655	0.0736918	0.697352	-0.0244597	0.196684	0.229508	-0.0320508	-0.57406	-0.443376	-0.283346	-0.410986	-0.304353	-0.102344	-0.0605883	-0.21167	-0.851905	-0.33162	-0.66688	-0.744564	-0.206774	-0.636848	-0.580593	-0.58889	0.200694	0.351681	0.189257	-0.48378	0.0633431	-0.0728794	-0.142689	-0.189058	-0.0518541	0.552873	0.186375	-0.1546	-0.131753	-0.302711	0.154106	0.218744	0.137954	0.0314798	0.0886122	0.468101	0.538772
PSIP1	-0.372544	-0.822779	-0.895118	-0.471455	-0.344688	-0.675496	-0.50644	-0.831063	-0.535821	-0.900087	-0.923976	-0.935287	-0.268358	-1.02295	-0.945679	-1.24135	-0.715464	-0.827537	-0.909004	-0.852958	-0.911678	-0.126063	-0.970131	-0.53939	-0.975121	-0.976914	-1.26292	-1.31249	0.0910937	0.581733	-0.318476	-0.52644	0.63811	0.202335	0.219035	-0.334568	0.0540196	-0.541479	0.681086	-0.112542	0.131872	0.16133	1.39142	0.149085	0.310873	0.656075	0.575869	0.889757	1.20402
ERLIN1	-0.186278	0.752731	0.677327	0.78784	0.836456	0.306139	0.315347	0.240823	0.182426	0.75395	0.581705	0.578747	-0.034436	0.153478	0.0235552	0.272428	0.64724	0.659616	0.860098	0.0393824	0.0401105	0.242375	0.337776	0.323312	0.11024	0.0729669	-0.0582559	-0.0799818	-0.288984	-0.518796	0.241863	0.355398	0.0615466	0.0144114	-0.303885	-0.651056	0.142804	0.0229049	-0.251574	-0.303608	0.105555	-0.296527	0.486167	0.304579	0.165743	0.146558	0.231948	-0.402271	-0.119128
GPC4	0.0261997	0.319553	-0.173054	-0.0873033	-0.201272	0.797168	1.10168	0.874039	0.169779	0.295552	0.0612196	-0.135045	0.215625	-0.0832627	-0.125664	-0.0503966	0.250118	0.724846	0.401844	0.196678	0.204716	0.128431	0.256903	0.202065	0.256467	-0.344255	0.141598	-0.273146	-0.191065	-0.46926	-1.02683	-0.542396	-0.518318	-0.305778	-0.103673	0.508007	-0.572301	-0.634466	-0.472965	-0.905247	-0.918688	0.522582	-0.311884	-0.860346	-1.13147	0.438632	-0.777163	0.393898	-0.704669
NDUFS3	1.52558	0.802188	1.30504	1.16569	1.24164	1.4245	1.27104	1.17375	1.00451	1.26719	0.949513	1.09744	1.05458	1.28068	1.57625	1.02628	1.80642	1.2453	1.38723	1.30366	1.21634	1.29391	0.97056	1.77427	1.07093	1.31273	0.822396	1.5285	-0.0439652	-0.0647943	0.0455313	-0.654931	-0.226517	-0.221663	0.0425135	-0.332029	-0.086703	-0.537006	-0.122178	-0.222835	0.201227	-0.0852565	0.0274743	0.14225	-0.233851	-0.0588029	0.128745	-0.185996	-0.320259
SRSF10	0.0631486	0.138406	-0.460074	-0.351681	-0.167192	-0.682976	-0.643935	-0.17123	-0.263062	-0.321955	-0.113011	-0.12898	-0.519076	-0.541291	-0.380537	-0.345815	-0.22743	-0.514233	-0.355235	-0.485937	0.0292981	-0.233115	-0.126974	-0.148587	-0.386664	-0.0867075	0.0087302	-0.0432308	0.213594	0.147099	-0.407362	-0.623155	-0.00605597	-0.0527109	-0.135153	0.200673	-0.00607831	0.334261	0.436027	-0.312876	-0.151941	-0.196233	-0.0205067	-0.236213	-0.0802606	-0.141504	0.0600839	0.153342	0.203026
CLN5	-0.902924	-0.964979	-1.15368	-0.50728	-0.999981	0.112221	0.017117	0.176841	0.143227	0.116684	0.127477	0.170614	0.300506	-0.0408374	-0.196404	-0.00221855	-0.0633057	-0.00496273	-0.213941	-0.0415771	0.607996	0.336956	0.447588	0.425896	-0.443018	-0.910979	-0.587932	-0.549898	0.0915364	0.725787	0.865761	-0.557446	-0.647268	-0.360912	-0.10797	0.783063	-0.948735	0.111601	-0.309774	0.663097	-0.534615	0.303189	-0.0358596	0.395807	0.192917	-0.280659	0.634856	0.37199	0.735361
ECI2	1.07671	0.276801	0.61224	0.341673	0.407402	1.00516	1.03961	1.41324	0.5273	0.951672	0.50556	0.619349	0.658713	0.83162	0.910373	0.549365	0.911976	0.483436	0.533692	0.55677	0.471891	0.674803	0.557991	1.03699	0.838953	0.744427	0.441089	1.08966	-0.111302	0.0382109	-0.11982	0.211662	-0.110119	-0.308715	0.385162	-0.010477	0.494924	0.186949	0.0654244	-0.31033	-0.402285	-0.342179	-0.0513058	0.156481	-0.257818	-0.196344	0.114218	-0.159418	-0.335548
KHDRBS3	0.197063	-0.317992	-0.913353	-1.15204	-1.49639	-1.58563	-1.03939	-0.624148	-0.651998	-0.825762	-0.467859	-0.412942	-0.295575	-0.603271	-0.733068	-0.652945	-0.227751	-0.180485	-0.0980182	0.0412951	-1.33185	-0.735958	-0.577356	-1.28787	-0.147989	-0.424202	-0.30224	-0.300538	-0.746761	-0.0727068	-1.11269	-0.623323	-0.383688	0.541342	-0.758828	-0.825715	0.24514	0.373996	-0.359643	0.42056	-0.514866	0.0627867	-0.716564	-1.19319	0.377774	-0.0800288	-0.689984	-0.0644023	-0.838417
EED	-0.333113	-0.288594	-0.39804	-0.206522	-0.15345	-0.163654	-0.109228	0.0140336	0.0513096	0.0151617	0.293349	0.312041	-0.0699003	0.141403	0.255739	0.346927	-0.301835	-0.357621	-0.250138	-0.235498	0.206845	0.142774	0.0278902	0.0628801	0.00144569	-0.134126	0.225926	0.228172	0.219907	0.318308	-0.123991	-0.248125	-0.222148	-0.260091	0.0435967	0.266077	0.118897	0.199543	-0.227575	-0.217974	-0.608577	0.0190186	-0.279178	0.207149	0.500284	-0.0265459	-0.109654	-0.506049	0.144586
BANF1	-0.654311	-0.686217	-0.130483	-0.194354	-0.102565	-0.724394	-0.851852	-1.06929	-0.0494285	-0.533921	0.0323382	0.049774	-0.830505	-0.123366	0.0328522	-0.186451	-0.489359	-0.425648	-0.415823	-0.738088	-0.836707	-0.455505	-0.683319	-0.987105	-0.942141	-0.445915	-0.547865	-0.416629	-0.0790006	0.399579	-0.112204	-0.3519	-0.238278	0.934671	-0.342258	-0.592692	0.92024	0.288681	0.482155	0.55383	-0.0116381	0.555222	0.604303	0.0188454	0.355715	0.723623	0.352626	0.0392529	0.657754
SF3B1	-0.08696	-0.319484	-0.50864	-0.567246	-0.574366	0.079262	-0.0836894	-0.284416	-0.295219	-0.485433	-0.303038	-0.351231	-0.584415	-0.415439	-0.402201	-0.427411	-0.516331	-0.370151	-0.458571	-0.0323505	-0.532508	-0.239429	-0.42409	-0.283002	-0.400248	-0.413349	-0.499706	-0.435528	0.403984	0.086681	0.0346643	-0.126292	0.192438	-0.02935	0.265962	0.166631	0.0922719	0.164565	-0.0733828	-0.0344532	-0.0772432	0.129334	0.139065	0.0323705	0.0289664	-0.16582	0.22639	0.408367	0.407906
CSDE1	0.0654232	-0.00216399	-0.0206033	-0.0346685	-0.0697015	0.182697	-0.0427078	0.382841	0.0118099	0.0889972	0.0162498	-0.127081	0.0550514	-0.165431	-0.114141	-0.0617712	0.109702	-0.148497	0.072835	-0.100309	0.0763137	0.157814	0.491865	0.175553	0.268914	0.0651331	-0.0910317	-0.208744	0.288056	-0.119812	-0.203548	-0.304284	-0.126609	-0.10026	0.272353	-0.0195576	-0.0105344	0.115258	-0.144458	-0.259747	-0.244541	-0.315177	-0.267433	-0.225099	-0.065777	-0.402949	0.0510288	0.109859	0.179258
SKAP2	-0.251297	0.0461109	0.61813	-0.286373	-0.362162	-0.0993977	0.0121875	0.422258	-0.181245	-0.925558	-0.444387	-0.293145	0.097369	0.402004	0.0634445	0.219752	-0.332434	-0.272261	-0.464833	-0.0166329	-0.0182633	-0.107146	0.117463	0.0161052	-0.442045	-0.103802	0.182197	0.0325426	0.0511927	0.0452574	0.704094	1.23781	-0.292557	-0.352388	-0.126819	0.354783	-0.0995796	1.04389	0.425036	-0.142737	-0.0315949	-0.544442	0.0780796	1.08914	-0.333487	-0.174384	0.17496	-0.3113	-0.65212
PRKRA	0.506892	0.0691206	-0.185602	-0.0361616	0.0632164	0.464473	0.456095	-0.278088	-0.159752	0.194355	0.289097	0.0858334	-0.00198636	0.0648504	0.217218	0.0260719	0.633148	0.378744	0.573112	0.12663	0.302995	0.317824	0.526613	0.569934	0.205938	-0.118512	0.113806	0.109454	0.26713	-0.102402	-0.292704	0.540281	0.382855	0.268997	-0.0798067	-0.0610775	0.0770039	-0.145506	0.0913566	0.170953	0.813479	0.113374	0.390411	0.159169	0.624832	0.211184	0.0533125	0.144205	0.601089
MED6	0.555878	-0.27385	-0.148774	-0.295649	-0.179738	-0.510101	-0.633443	0.119478	-0.589874	-0.470057	0.521979	-0.368781	-0.685934	-0.49566	-0.52214	-0.681914	-0.207347	-0.0860204	0.0112549	-0.430352	-0.529542	-0.652325	-0.571171	-0.831464	-0.766694	-0.947692	-0.329496	-0.49145	0.112439	0.437056	-0.24296	-0.438868	0.149236	0.0439292	0.0768927	-0.327552	-0.0826299	0.261998	0.076672	0.162359	0.287447	0.463207	0.0735491	-0.0594984	0.298178	0.352591	0.404038	0.711687	0.105993
MYCBP2	0.0565425	-0.116299	0.26819	-0.12591	-0.334938	0.284823	-0.0621861	-0.456536	-0.359931	0.144599	-0.0586876	-0.0794869	0.135956	-0.151596	0.0661742	0.00568088	0.413257	0.16467	0.200486	0.12537	0.0739527	-0.00466965	-0.101685	-0.281119	-0.177637	-0.276344	-0.33969	-0.368231	-0.410403	0.0451009	-0.0774517	0.350923	-0.0934539	0.0823541	-0.130273	0.0445581	-0.101614	0.223405	-0.288042	0.0608727	-0.0577677	-0.167519	0.358638	0.483334	-0.302982	0.0306291	0.22316	0.250308	0.110303
FCN3	1.064	0.523675	0.168586	0.715276	1.44002	-0.0584304	-0.13746	-0.247853	0.513796	0.648346	0.917029	0.59389	1.60683	0.739498	1.32511	1.23906	0.13885	0.586462	0.205494	0.986748	0.770356	0.5084	1.02122	0.663243	0.687602	0.859237	-0.388825	0.688074	-0.320472	-0.101834	0.0658904	1.61915	0.421824	0.134344	-0.352663	0.431459	-0.256494	-0.53964	0.649893	-0.573442	0.652032	0.628098	0.62657	-0.531266	-0.0293038	0.360413	0.11757	0.729748	0.64919
SNRNP200	-0.0634077	-0.0411573	-0.169466	-0.0798837	-0.154354	-0.188848	-0.200505	-0.363997	-0.272832	-0.28303	-0.115333	-0.168605	-0.312924	-0.0662628	0.0107772	0.0249636	-0.374342	-0.207244	-0.163305	-0.166978	-0.0802055	-0.0537182	0.00230802	-0.0689386	-0.352464	-0.272815	-0.228603	-0.337979	0.237437	0.186532	-0.0284222	-0.164662	0.175116	-0.0796563	-0.0580085	0.246518	0.0467175	0.320363	0.144192	-0.0566458	0.00887609	-0.0638085	0.197565	0.037966	0.10365	0.0293292	0.00404442	0.426448	0.380606
TRMU	-0.552307	0.159018	0.799095	0.719155	0.740679	-0.204646	-0.288295	-0.436165	-0.494274	0.122885	-0.470049	-0.338342	-0.243011	-0.501028	0.0721497	-0.132693	-0.0128026	0.0288124	0.108389	-0.140318	-0.357625	-0.174476	-0.0759155	-0.331324	0.108716	0.157166	0.425443	0.485155	0.0316861	-0.245342	0.524348	-0.5415	-1.34079	-1.69327	-1.41995	-0.411712	0.0943093	-0.112734	-0.276036	0.00497101	-0.186734	-0.374797	-1.24926	-0.0427019	-0.802975	0.119161	0.0436487	-0.697593	-1.48128
TIPRL	0.099072	0.332956	-0.331767	-0.337787	-0.418166	-0.0286526	-0.0428967	-0.0818528	-0.548392	0.864511	0.0443397	-0.166584	0.596882	0.216388	0.11582	0.167834	-0.369869	-0.345095	-0.244652	-0.139703	0.375808	-0.222274	-0.0317214	-0.468805	-0.23602	-0.325833	-0.356784	-0.570886	0.0811542	0.216076	-0.167796	-0.252297	-0.105663	-0.367137	-0.399184	-0.354794	-0.257146	-0.571924	-0.0279033	-0.316132	-0.0190351	0.856504	-0.174409	0.0932206	0.495122	0.190706	-0.224357	-0.0733461	0.0171852
OFD1	-0.232101	-0.208858	-0.806729	-0.505176	-0.419344	-0.315742	-0.54323	-1.15505	-0.366145	-0.425604	-0.516995	-0.573095	-1.02463	-0.878894	-1.2042	-1.37292	-0.951997	-1.13608	-1.16514	-0.89777	-1.27598	-0.988997	-1.28353	-1.28105	-0.657588	-0.655799	-0.426433	-0.396809	0.0426273	-0.0281932	0.154041	-0.196538	-0.248699	0.461239	0.126352	0.375288	-0.0630271	0.0734775	0.169373	0.11298	-0.143131	-0.230109	-0.460776	0.088009	0.453246	-0.46268	-0.533118	0.653314	-0.366915
RPS6KA4	-0.216567	-0.0164544	-0.221424	-0.09791	0.0300064	-0.17872	-0.450869	-0.350807	-0.131824	-0.192629	-0.0452957	0.035149	-0.273194	-0.0110965	0.0741105	0.0510156	0.0247013	-0.00969435	-0.267085	-0.0103296	0.349914	0.486718	0.450857	0.821468	0.0601024	-0.012545	-0.014932	-0.0464234	-0.173042	-0.210128	0.597767	-0.239038	-0.0813419	0.197273	-0.633101	0.175624	-0.135617	0.272423	-0.0985914	0.209124	0.38115	0.295433	-0.127205	0.473645	0.0288327	0.198038	-0.434481	-0.656916	-0.26589
PPM1B	0.0487577	-0.0510268	-0.214675	-0.279086	-0.400918	0.074427	0.0504985	0.522069	0.363513	0.457654	0.354937	0.540677	0.517008	0.26679	0.0949194	0.234644	0.496197	-0.00306625	0.0381513	-0.103781	0.320359	0.298285	0.326102	0.296219	-0.19133	-0.0315947	-0.301512	-0.398387	0.0360565	0.0113227	0.167897	-0.494264	-0.298841	-0.208529	-0.156468	-0.0292339	-0.367644	0.0751828	-0.244988	-0.101361	0.401371	-0.266512	-0.493877	0.400285	-0.103468	0.0035484	0.15252	-0.488553	-0.108082
UTP20	-0.467501	0.289423	0.00240971	-0.149646	0.0915191	-0.191502	-0.277992	0.0339945	0.0442862	-0.234562	-0.175424	-0.177644	-0.574049	-0.533694	-0.444352	-0.787977	-0.361781	0.0126919	-0.314449	-0.204813	0.126657	-0.0717145	-0.0723025	-0.151325	-0.318025	-0.151343	0.240589	0.197488	0.381062	-0.14925	0.25587	-0.151941	0.0476758	0.136651	0.128472	0.177184	-0.298255	0.545564	-0.181741	0.243601	0.0713792	-0.0723501	-0.126945	0.0163598	-0.344198	-0.20788	-0.186481	0.0978165	0.415642
NUP155	0.125373	0.0153255	-0.193409	-0.0552357	-0.0215062	-0.181839	-0.316436	0.0250746	-0.0213641	0.293518	0.324135	0.223378	-0.0952221	0.165489	0.212458	0.175376	0.0307772	-0.0518417	0.0234356	0.0829334	0.413962	0.116615	0.0904129	0.0193437	-0.146683	-0.140082	0.00769499	-0.097515	0.22798	0.1998	0.310021	0.352246	-0.0774219	0.345718	-0.112256	0.0953375	0.213013	0.331676	0.235539	0.0666986	0.148736	0.135128	0.328015	0.127329	0.221253	0.179864	0.258483	0.567226	0.398623
RP2	-0.0725875	-0.0380297	-0.630696	-0.299399	-0.245233	-0.352596	-0.256156	-0.0206932	-0.420046	-0.437544	-0.573768	-0.503768	-0.315373	-0.690986	-0.807646	-0.857617	-0.423424	-0.368658	-0.404539	-0.321809	-0.631392	-0.783138	-1.02459	-0.964754	-0.684209	-0.684268	-0.298605	-0.743201	-0.0709743	-0.180243	0.37257	0.254259	-0.00651488	0.414946	-0.260522	0.161526	0.552002	0.0981413	0.151391	0.538011	-0.179905	-0.0170493	0.314255	0.727696	-0.084868	0.474188	0.0681987	0.0276783	-0.31296
WDHD1	0.100232	0.420032	-0.233635	-0.280286	-0.225026	-0.12548	-0.571016	-0.11372	-0.161102	-0.161998	0.133262	-0.070789	-0.427725	0.00241153	0.243201	0.00829374	-1.61143	-1.88376	-1.26506	-1.43763	-0.685279	-0.702029	-0.90408	-0.26667	-0.519182	-0.807588	-0.8852	-0.969909	0.154242	-0.0204448	0.145808	0.105235	-0.0931148	1.09116	0.428494	0.245596	-0.658136	-0.166921	0.298677	0.288688	0.593882	0.084912	-0.376013	-0.114093	0.204785	-0.169728	0.119493	0.72751	0.089616
CRTAP	-0.214909	-0.470717	-0.518242	-0.818496	-0.784556	-0.699977	-0.650501	-0.240376	-0.363844	-0.313544	-0.401595	-0.276381	-0.664853	-0.58898	-0.499091	-0.718736	-0.905438	-0.660818	-0.788713	-0.634079	-0.559349	-0.251169	-0.577407	-0.688151	-0.666976	-0.79225	-0.628795	-0.75914	0.518549	-0.071574	-0.189792	-0.0872761	0.250629	0.452814	0.446412	0.536019	0.0223651	-0.258144	0.131239	0.241257	-0.0851977	0.700785	-0.374808	-0.121091	0.842361	0.531398	0.355301	-0.322856	0.437362
SLC25A12	1.23365	0.727843	1.34773	1.2086	1.21056	1.40647	1.35794	1.11126	0.748642	1.57048	0.983781	1.05331	1.14168	0.685953	1.06057	0.895535	1.01235	0.912862	1.35401	1.15622	0.998034	1.02907	1.03288	1.2027	1.41365	1.38132	0.912576	1.53676	-0.518913	-0.69906	-0.372577	-0.367934	-0.538477	-0.439979	-0.36623	-0.230817	-0.5132	-0.745193	-0.701154	-0.045052	-0.553472	-0.209588	-0.489559	-0.541463	-0.626047	-0.52211	-0.358907	-0.589725	-0.623191
PALM	-0.721299	-0.569706	-0.00489962	-0.14489	0.378295	-0.019928	-0.564675	-0.99028	-0.212046	-0.733694	-0.592867	-0.441332	0.460246	-0.280759	-0.729693	-0.695024	-0.544459	-0.568706	-0.65872	-0.359571	-0.80071	-1.17975	-1.03902	-0.498205	-0.557243	-0.294117	-0.839356	-0.798568	-0.571539	0.092073	-0.546375	0.34343	-0.409299	1.43349	-0.348564	-0.314556	-0.650152	-0.936318	0.0115561	0.463046	0.417123	0.246351	1.84355	1.58794	-0.367533	-0.626698	0.814501	-0.440323	-0.26098
ATP6AP2	-0.648065	0.0435797	0.57957	-0.347635	-0.244551	-0.509754	0.226123	0.82351	0.477694	-0.533462	-0.0932924	0.0816513	-0.0224343	0.0565203	0.709431	0.271032	0.0874826	0.241086	0.0379266	0.662386	-0.692469	-0.187398	0.428733	0.701271	1.04772	0.485222	0.25942	0.566734	0.174773	-0.047189	-0.149973	1.29035	0.572745	0.133801	0.746887	0.125701	0.496015	-0.166402	-0.086174	-0.230836	0.139861	-0.0900311	0.419802	-0.267759	-0.138026	-0.180873	-0.116208	-0.277159	-0.00451528
RNASEH2A	0.499699	0.575388	-0.0527136	-0.0686176	-0.0655056	0.565085	0.35498	-0.127615	-0.191636	0.249722	-0.0167816	0.0395297	-0.0637983	0.461185	0.535622	0.72182	0.113929	0.0872023	0.360155	0.176977	0.465851	0.294288	0.557476	0.226394	0.367762	0.307924	-0.346301	0.337836	-0.108735	0.517942	-0.379244	0.120272	0.0638144	-0.149561	0.154452	0.430353	-0.254594	-0.0149925	-0.434704	0.0552085	-0.00161616	0.40189	0.202204	0.370124	0.345781	-0.169637	0.200999	-0.0671947	0.248431
POP7	0.356135	0.268065	0.10471	-0.233096	-0.0134847	-0.294458	-0.43754	-0.100511	0.0406195	-0.489077	0.274388	0.482766	-0.575145	-0.418631	-0.543608	-0.449126	0.0389886	-0.0855153	-0.207011	-0.00448558	-0.621615	-0.345998	-0.414255	-0.52403	-0.0765634	-0.201694	0.0486892	-0.0498324	0.288764	0.0113577	-0.262258	-0.249096	0.0731925	0.0709203	-0.0312011	0.818181	-0.170513	-0.137898	-0.0651507	-0.101775	-0.0490125	-0.406692	-0.278891	-0.221912	-0.253446	-0.142623	0.345335	-0.191715	-0.155162
RPP40	0.0190602	0.256759	-0.138562	0.111721	-0.0745045	-0.464781	-0.572006	-0.341371	-0.158472	-0.257346	-0.0198819	0.127026	-0.30088	0.0156097	-0.0906791	-0.231867	-0.148157	-0.107002	-0.2504	-0.0363257	0.022622	-0.0745688	-0.12924	-0.341804	0.219095	0.406475	0.319874	0.38503	0.236391	0.335329	0.170185	0.576951	-0.0461046	0.51225	-0.133058	-0.0035781	0.118867	0.246632	0.102447	-0.0381671	0.677358	0.246127	0.61681	-0.155186	0.0281964	0.0464958	-0.140932	0.126122	-0.0962456
EIF3G	-0.54372	-0.676626	-0.675671	-0.558005	-0.645768	-0.291327	-0.196826	-0.165163	-0.493476	0.156398	-0.615435	-0.767377	-0.372913	-0.606425	-0.650188	-0.513886	-0.523376	-0.491044	-0.264811	-0.673474	-0.73564	-0.421999	-0.305644	-0.408209	-0.173229	-0.431926	-0.6898	-1.01062	0.233689	-0.0916876	-0.215817	-0.0247773	-0.275866	-0.656337	0.0100217	0.0740614	-0.0619158	0.542377	-0.228566	-0.275592	-0.653947	-0.447812	-0.456458	-0.225872	0.0189671	-0.294049	-0.00628186	0.0497714	0.515726
EIF3J	0.743471	0.0931407	0.041963	-0.0905073	-0.228801	0.361842	0.00957682	0.177511	0.0702072	0.367467	0.0981156	-0.0729907	-0.131769	-0.000719496	0.0566281	0.141904	0.243075	-0.0116977	0.0956459	-0.471264	0.0523551	-0.0785728	0.33667	0.292793	0.0996899	0.536241	0.270302	0.436831	0.149245	-0.0878626	-0.56083	-0.277085	0.421098	0.189701	0.325326	-0.0386467	0.202985	-0.0417981	0.428811	-0.108717	-0.22177	-0.0470277	-0.358316	-0.084195	-0.343732	-0.343979	0.229302	-0.370302	0.332101
CBR3	-0.154286	-0.18898	0.128678	0.327264	0.235806	0.0930558	-0.373266	-0.613434	-0.31308	-0.519113	-0.420212	-0.364726	0.142641	-0.155077	-0.244332	-0.234911	0.0495019	0.1118	0.0845006	-0.0601645	0.105278	0.032142	0.243491	0.0499216	-0.161468	-0.287399	0.0968504	0.0879881	-0.556986	0.570285	-0.686964	-0.240094	0.469555	0.3923	-0.116127	-0.30562	1.00683	0.168284	-0.0236899	-0.21928	0.446834	-0.265407	0.0062797	0.587373	-0.306623	0.293298	0.00916255	-0.820655	-0.0287117
PSMD10	-0.0634428	-0.227174	0.237721	0.517267	0.441815	0.0361206	-0.0315171	-0.159466	-0.146087	-0.180257	0.104681	0.253395	0.0450977	0.326756	0.35568	0.335379	-0.0649164	-0.231089	-0.21051	-0.213411	0.255752	0.116228	0.207221	0.161424	-0.253456	-0.26524	-0.361711	-0.24762	-0.204863	-0.0743645	-0.151876	0.515258	-0.246755	0.226	0.0780233	-0.219959	0.409298	-0.216122	-0.00569936	-0.123751	0.493424	0.0763005	0.292251	0.45888	-0.0800917	-0.0105719	0.578687	0.0908935	-0.053417
AP1G2	0.154843	-0.115052	0.0215605	0.27579	-5.03104	-0.63203	-0.727814	-0.402289	-0.679417	1.52398	0.550615	-0.0519578	-0.353653	-0.639396	-0.569385	-0.622134	-0.80201	-0.775944	-0.886142	-0.332715	-1.02239	-0.806783	-0.802904	-0.729253	-0.530525	-0.106447	0.0828003	0.278002	-0.0607614	-1.50223	0.851034	0.507376	-0.291036	-3.56126	-0.425724	-0.0688283	-0.859409	-0.447173	-1.35849	-0.0696578	-0.353085	-1.74068	-0.264148	-0.230699	-1.53584	-1.23468	-1.28705	-0.0826223	-1.11604
ZMPSTE24	0.0960693	0.0876661	-0.179757	-0.470454	-0.525598	-0.0160016	-0.0921287	-0.280318	0.036688	-0.556832	-0.0943136	-0.200794	-0.610832	-0.308354	-0.30035	-0.483531	-0.263966	-0.229143	-0.350785	-0.387402	-0.243662	-0.296991	-0.328939	-0.260991	-0.403919	-0.482283	-0.357173	-0.670551	0.11865	0.160805	0.44192	-0.000460464	0.27078	0.332234	0.0903344	0.260134	0.250731	-0.231142	0.187837	0.355033	0.374174	0.137423	0.170438	0.000242076	0.702542	0.522467	0.0411425	-0.062464	-0.121455
PPP1R37	-0.108574	0.0766284	0.102279	0.276748	0.29511	0.436076	0.490412	0.298783	-0.0807994	-0.194276	-0.148234	-0.0632558	-0.108375	0.124353	0.00879349	0.0842327	-0.134249	0.523774	1.33517	-0.113324	0.621777	0.485146	0.128064	-0.218088	0.631677	0.887304	1.31558	0.289791	-0.279315	-0.518071	-0.471591	-0.0287476	-0.473473	-0.0580366	-0.306236	0.0607821	-0.579154	0.047574	-0.595762	-0.354404	-0.308715	-0.526321	-0.692883	-0.668723	-0.584902	-0.327108	-0.426721	-0.59377	-0.883262
IDH1	-0.913426	-0.660935	-0.924957	-0.475747	-0.79889	-0.68609	-0.800201	-0.814853	-0.621537	-1.04896	-0.993369	-0.654696	-0.574965	-0.534285	-0.863761	-0.669515	-0.968634	-0.645494	-0.704507	-0.943596	-0.671683	-0.63922	-1.1432	-1.01058	-0.881088	-0.732514	-0.674043	-0.92961	0.507596	-0.306558	0.517815	-0.582067	-0.485693	-0.209539	-0.341325	0.247779	0.737545	-0.413426	-0.175597	-0.306533	0.0200233	-0.371835	0.16352	0.894069	-0.645068	0.0791322	-0.316368	-0.534108	-0.447315
GATB	1.22068	1.1744	0.545275	0.672146	0.514158	0.464137	0.274905	-0.0160993	0.158082	0.758704	0.624465	0.719951	0.432015	0.0839103	0.240247	0.144944	0.722234	0.742516	0.764927	0.803467	0.58395	0.696766	0.385179	0.696477	1.40296	0.660159	0.552662	0.451649	-0.278604	0.00242626	0.101544	0.352847	-0.31262	0.245157	0.509544	0.0518107	0.263202	-0.114281	-0.907619	0.22637	0.212089	-0.121588	0.0467664	-0.0140495	-0.169308	-0.117027	0.190813	-0.140162	-0.25835
SCO1	0.48973	0.273027	-0.0830853	-0.18831	-0.1081	0.361517	0.231296	-0.066436	0.310226	-0.476802	0.0065501	0.123954	-0.317226	0.371139	0.358211	0.118991	0.079545	-0.0636034	0.0137099	0.317933	-0.00131072	-0.279617	-0.0197112	0.176823	0.983524	0.772952	0.116389	0.155552	-0.309706	0.0993566	-0.109013	-0.304324	-0.446322	0.729276	-0.306428	0.0929324	-0.0404158	-0.0246936	-0.0909037	-0.109616	0.461291	-0.340954	0.681897	-0.0252356	-0.298237	-0.380598	-0.0255459	-0.332107	-0.421044
ATRN	0.37815	-0.0625222	-0.0673299	-0.0380138	0.272778	0.277044	0.19619	0.357763	0.121732	0.119368	0.0999901	-0.0765203	0.656621	0.436156	0.397616	0.353837	0.145941	0.199035	-0.226477	0.266308	0.130895	0.00544915	0.0858327	-0.0519473	-0.297033	0.0671342	-0.100318	-0.248302	-0.0800052	0.364299	-0.00587023	1.53681	0.209622	0.543162	0.0350576	0.0264351	-0.130686	-0.0364529	0.496887	-0.0584039	0.9882	-0.000152481	0.551379	0.45037	0.0255599	0.780349	1.28914	0.261516	0.150298
RBBP9	-0.0368308	-0.307081	-0.318674	-0.474224	-0.437935	-0.344193	-0.50582	-0.14245	-0.051222	-0.343442	-0.23347	-0.121849	-0.0539227	-0.20528	0.224344	0.220199	-0.39927	-0.270613	-0.175352	-0.26513	-0.572085	-0.173423	-0.31636	-0.0135388	-0.140811	-0.367448	-0.292128	-0.49787	0.324135	0.741669	0.138724	-0.226612	-0.149274	-0.342267	-0.209808	-0.195711	0.783681	0.234134	0.161406	0.27033	0.114068	-0.26119	-0.0434584	0.881502	0.217109	-0.163625	-0.0606379	-0.494077	0.416111
STAM2	-0.658771	-0.692412	-0.227179	-0.515914	-0.504578	-0.219299	-0.26832	-0.290876	-0.244002	-0.203066	-0.0732394	-0.048055	-0.0614486	-0.0439628	-0.194365	-0.535397	-0.516349	-0.436292	-0.544087	-0.379877	-0.24789	-0.196078	-0.182047	-0.0860029	-0.291174	-0.390259	-0.472693	-0.296323	0.262302	-0.0854727	0.0600167	0.0953567	0.268971	-0.0227328	0.262987	-0.310437	0.201392	-0.188512	0.0447365	0.326063	0.177516	0.258491	0.364833	0.189095	-0.155457	0.0475726	0.536494	0.28547	0.380918
ALDH1L1	0.766006	1.36146	0.515425	1.06048	0.958643	1.55463	1.12816	1.24701	0.443267	0.572031	0.828292	0.814009	0.601398	0.978711	1.01694	0.713783	0.966188	1.07852	1.20479	0.720074	1.20308	0.976246	0.912288	1.13678	0.922381	1.5047	0.748001	0.864329	-0.204915	-0.419724	-0.622118	0.25942	-0.254836	-0.174572	-0.324229	0.254193	-0.302346	-0.715505	-0.144642	-0.339496	0.416277	-0.308347	-0.315212	-0.410954	0.0467086	-0.181326	0.0294889	-0.219261	-0.798797
DGAT1	0.158467	0.383811	0.376851	0.572664	0.76081	0.528201	0.600204	0.0228322	0.350468	0.930593	0.935509	0.408992	0.467417	0.701495	0.841595	1.08588	0.548542	0.677499	1.03779	0.695605	1.03417	0.364689	0.310183	0.753653	0.0677348	0.104775	0.839005	0.890593	0.438824	0.292654	0.751281	0.817191	0.2747	-0.148164	0.208137	0.408016	0.584891	-0.100829	0.4504	0.103841	0.774807	0.308359	0.131367	0.322512	0.229703	0.412045	0.574295	0.493572	0.159311
CCNK	0.414302	0.608085	0.0306195	0.173686	0.118126	-0.59311	-0.430858	-0.0715776	0.188338	-0.755551	-0.455299	-0.227952	-0.529924	-0.102022	0.336687	0.405257	-0.561578	-0.604815	-0.542562	-0.356871	-0.155198	-0.00239467	-0.030911	0.000434087	-0.0544437	0.187093	0.333077	-0.115373	-0.233972	-0.213239	-0.119672	0.324744	-0.0976409	0.147729	-0.207733	0.418071	-0.109206	0.261564	-0.00560154	0.0751693	0.0444342	0.106448	-0.113283	-0.379502	0.00783207	-0.00674595	-0.180448	0.107825	-0.259116
ARL6IP5	0.225555	0.340533	0.800904	0.260942	0.104016	0.489964	0.215874	0.833941	0.0833481	0.61305	0.559182	0.196643	0.460449	0.586803	0.454129	0.797148	0.698029	0.850842	0.863463	0.824183	0.722435	0.90322	1.06256	0.725897	1.15029	0.574697	0.796854	0.518537	-0.0237643	-0.201635	0.166179	-0.0211512	-0.611966	-0.548941	0.0726816	-0.00252021	-0.286771	-0.126604	-0.162684	0.0776505	-0.180056	-0.354134	-0.354783	-0.0289631	-0.323699	-0.121035	-0.159495	-0.77393	-0.0227458
DYSF	0.855799	1.83632	1.44544	0.893949	1.02844	1.35945	1.224	1.44115	0.746102	1.47087	1.36751	0.800233	0.715405	0.924093	0.942597	1.47911	1.04235	1.48308	1.12769	1.08087	1.14314	0.999141	1.89806	1.20438	1.83768	1.07419	1.02989	0.72621	-0.616454	-0.420913	-0.227851	0.495459	-0.474292	-0.567984	-0.129693	-0.376808	-0.92127	-0.273793	-0.322999	-0.808257	-0.415002	-0.61986	-0.83809	-0.19364	-0.528993	-0.39767	-0.114806	-0.686471	-0.530623
BCAS2	-0.0135311	-0.172048	-0.330292	-0.136347	-0.167032	-0.215814	-0.131719	-0.00310986	-0.139901	-0.514891	-0.231304	-0.0966934	-0.220001	-0.362509	-0.0772581	0.168512	-0.139641	-0.0672283	0.10434	-0.0974653	-0.0506429	-0.238853	-0.124359	0.0553234	0.114131	0.0556114	0.225012	-0.0635121	0.0781205	0.22385	0.255561	0.547048	-0.0248939	0.128395	-0.0682671	-0.10174	0.247127	-0.0456903	0.458269	0.451554	0.420709	0.496456	0.502325	-0.124218	0.198282	0.180661	-0.0524533	0.393359	0.604865
DCTN3	-0.49617	-0.483233	-0.376131	-0.490112	-0.561532	-0.410912	-0.635585	0.335035	0.295674	-0.484922	-0.0859778	-0.365465	0.149667	0.216533	0.367226	0.417216	0.0463512	-0.0216606	-0.0480575	-0.403463	0.0446327	0.0291049	-0.0661649	-0.323583	-0.326119	-0.325647	-0.0543354	-0.147332	-0.410867	0.288881	0.0191947	0.550342	-0.322933	-0.266039	-0.22309	-0.810334	0.148067	-0.257631	-0.260955	-0.107284	-0.41758	0.0721682	0.177846	0.0601594	0.0740544	0.0580487	0.0396586	0.031648	-0.267437
DNAJC8	-0.0788438	-0.253709	-0.446832	-0.0348855	-0.0168102	-0.0263393	-0.416525	-0.745102	-0.521808	-0.854068	-0.506184	-0.424328	-0.463336	-0.371001	-0.147204	-0.242076	-0.667257	-0.569707	-0.625267	-0.517683	-0.232313	-0.231903	-0.354672	-0.371206	-0.456225	-0.266563	-0.235294	-0.0232395	0.0198348	0.756838	0.0728439	-0.0347803	0.518279	0.305235	0.320325	-0.333986	0.464512	0.191159	0.55097	0.00117572	0.0519899	0.192972	0.543094	-0.26482	0.281173	0.4957	-0.0898022	0.370748	0.462529
ATP5PD	0.354553	0.249204	1.20514	0.483949	0.531316	0.574631	0.416334	1	0.119423	0.935126	0.405057	0.797468	0.177019	0.623246	0.950752	1.01715	0.689286	0.507994	0.824186	0.380233	0.540699	0.513076	0.595253	0.999066	0.678232	0.581317	0.0264084	0.899504	-0.36004	-0.0886497	-0.137263	0.0281071	-0.160731	0.00325379	-0.141877	-0.74092	-0.140391	-0.0134564	-0.0457529	-0.060622	0.0414413	0.133157	0.455186	0.179905	-0.0340202	0.156459	0.044674	-0.265174	-0.0187479
DNAJB5	0.320442	0.101068	1.63891	1.16005	1.0977	1.37823	1.23651	1.27911	-0.0234501	1.35075	0.474753	0.516497	0.628725	0.293247	0.627239	0.284529	0.406324	0.337774	0.735502	0.207005	0.883955	0.136038	0.67013	1.0557	1.01657	1.01611	1.08593	0.944209	-0.786229	-0.536236	-0.439194	-0.396626	-0.500316	-0.221591	-0.767042	-0.735983	-0.842153	-0.618866	-0.633221	-0.084069	-0.468935	-0.751362	-0.107878	-1.28636	-0.127844	-0.809075	-0.596685	-0.418971	0.126294
TSPAN9	0.180714	0.466779	-0.0851676	0.615349	0.566921	0.875901	0.759115	-0.403576	-0.391718	-0.475853	0.136467	0.404698	-0.25136	-0.133009	0.369253	0.612124	-0.184442	-0.230631	-0.159666	0.0595072	0.238358	0.0948011	0.288446	0.145724	-0.0801851	0.269367	0.430387	0.6177	-0.321576	-0.168787	-0.0337192	0.381781	-0.0465355	0.386734	-0.181834	1.18695	-0.302256	0.0519272	-0.149926	-0.119336	-0.100328	-0.176042	-0.198078	-0.256256	0.0471146	-0.146612	-0.119237	-0.257886	0.3122
FLOT1	0.0320458	0.338814	0.0701942	0.30781	0.552583	0.302851	0.445454	0.125993	0.772359	0.883444	0.838302	0.629419	0.664872	0.94332	0.744041	0.858497	0.218399	0.359304	0.111738	0.388828	0.383332	0.521141	0.631233	0.454819	0.463477	0.372503	0.803783	0.557321	-0.135659	0.215166	0.0452099	1.27047	-0.0785726	0.112707	0.050789	-0.0572377	-0.0867057	-0.349758	0.657521	0.333911	0.319696	0.0600443	0.522933	-0.042843	0.38345	0.657758	-0.0910797	-0.0644271	-0.352734
TRIO	0.0233596	0.0334373	0.266584	0.285723	-0.112748	-0.0195609	0.048309	0.301469	0.191749	0.306901	0.207914	0.263031	-0.0332935	-0.0220321	0.208864	0.276455	-0.16495	-0.188724	0.0408307	-0.3072	-0.0214489	0.0427437	0.321346	0.077566	-0.139648	-0.284709	-0.164277	0.120599	-0.235251	-0.0738852	-0.258803	-0.109363	-0.105406	0.423362	0.0486381	-0.263046	0.112318	0.435566	-0.166328	-0.0921165	-0.0529521	-0.252173	0.240556	0.0813918	0.111777	0.267059	0.157539	0.193477	-0.315157
ATP5MG	0.853463	0.364773	0.638228	0.599588	0.613112	1.10157	1.01909	1.03554	0.494176	1.0035	0.527859	0.674479	0.980147	1.06301	1.11148	1.26249	0.968305	0.805088	0.89037	1.06624	0.617802	1.00817	0.790145	1.11661	1.02616	0.94513	1.01511	1.10869	0.0874456	0.0463604	0.143866	0.122423	-0.280747	0.248433	-0.0532369	0.194517	0.106876	0.161403	0.0197305	0.0432742	0.225296	-0.000160125	0.169611	-0.108827	-0.103089	0.209258	-0.15024	0.0506418	0.237076
MPDZ	0.150589	0.615644	0.600505	0.697633	0.721745	0.165708	0.206963	0.725356	0.48656	0.440311	0.517474	0.344891	0.188581	0.536075	0.45948	0.551014	0.586744	0.812026	0.729726	0.428694	0.295486	0.305489	0.533031	0.112582	0.259964	0.466498	0.681588	1.27112	0.0854219	-0.120985	-0.383836	0.301691	0.0423677	0.445365	0.11819	-0.174984	-0.415738	-0.503374	0.136306	0.0753512	0.188652	0.291728	0.668071	-0.0479067	-0.300424	0.208525	0.24977	-0.0978423	-0.352893
CPD	-0.0793866	-0.0941542	0.175875	0.302972	0.0922119	-0.443928	-0.651451	0.0822176	0.445013	0.264051	0.225026	0.213201	0.0924735	-0.0675413	0.0019126	0.0470364	-0.18343	-0.135029	-0.174081	-0.157558	-0.172005	-0.06895	-0.122344	-0.0423551	-0.163387	-0.0198516	0.319749	0.37454	0.486974	-0.0815209	0.831065	-0.00901528	0.183576	0.213109	0.72441	0.310173	0.220993	0.334332	0.147414	0.272734	-0.0387669	0.394584	-0.306004	0.0697889	-0.00315344	0.0321259	0.23836	0.219365	0.199488
SASH3	-0.149562	1.09002	-0.29777	0.0329296	0.031832	-0.00974191	0.117415	0.102385	-0.0119227	-0.254118	-0.273803	0.0641261	-0.761291	-0.459194	-0.657366	-0.275709	0.45876	0.484754	0.84575	0.126134	0.64292	0.475825	0.411379	0.381439	-0.134746	0.354866	-0.123135	0.162167	0.314431	-0.0877883	0.229699	0.50305	-0.230598	-0.178003	-0.14987	-0.0650011	0.0798214	-0.0784485	0.100165	0.213096	0.153395	-0.43926	0.684626	1.05465	-0.24078	-0.14989	-0.0393524	-0.183097	-0.861622
GLRX3	0.252926	-0.0954457	-0.392863	-0.386506	-0.308823	0.203487	0.0439365	-0.132912	-0.401567	-0.24777	-0.567097	-0.57367	-0.40807	-0.606186	-0.602479	-0.710965	-0.387791	-0.179252	-0.313294	-0.139588	-0.378527	-0.244087	-0.136484	0.0430066	-0.0670408	-0.0815458	0.155882	0.12379	-0.344792	-0.00470992	-0.379087	0.127483	-0.414126	-0.151977	-0.00169035	-0.209921	0.136299	0.259357	-0.311885	-0.500736	-0.274066	-0.533298	-0.598358	-0.361165	-0.629258	-0.661601	0.105545	-0.304339	-0.0770748
RSL1D1	-0.0955537	-0.163638	-1.00281	-0.858782	-0.945286	-0.857945	-0.994707	-0.55761	-0.505389	-0.345156	-0.45303	-0.397901	-0.771013	-0.908321	-0.640886	-0.772153	-0.317791	-0.477989	-0.363968	-0.71296	-0.598115	-0.323761	-0.332583	-0.451518	-0.488406	-0.734465	-0.694913	-0.519479	0.270616	-0.319293	-0.292392	-0.604587	0.112316	-0.51465	0.129394	0.173341	0.300603	0.156498	-0.201353	-0.190433	-0.864232	-0.0821073	-0.452017	-0.369943	-0.430589	-0.465252	0.359222	0.421089	-0.0693682
WFS1	0.10946	0.68508	-0.125111	0.150301	0.175441	-0.026827	0.212383	0.331252	0.0921246	-0.455862	-0.408583	-0.505534	-0.159542	-0.290838	-0.185889	-0.539376	-0.552938	-0.315023	-0.579	-0.121474	-0.190097	0.183984	0.34746	-0.137203	-0.0259914	0.11977	0.233299	-0.226025	0.1591	-0.0547954	0.301403	-0.1592	0.146555	-0.171492	0.198178	-0.00734702	0.193624	-0.278481	0.649489	0.166099	0.229116	0.212291	0.25124	-0.37022	0.350214	0.0933126	-0.263572	0.707431	-0.257359
CLPX	0.0129204	-0.392205	-0.331066	-0.694038	-0.555998	-0.287882	-0.255882	-0.466247	-0.138424	-0.256754	0.0371172	-0.0778608	-0.458966	-0.259407	-0.304806	-0.43871	0.0850795	-0.0692437	-0.0404709	0.0864804	0.211653	0.184293	0.240015	0.209953	0.042089	-0.262913	-0.594166	-0.359767	0.443205	-0.0387845	0.142961	-0.76346	0.195883	-0.0782776	0.18681	0.194853	-0.229931	0.383294	-0.154914	-0.369729	0.369369	-0.245809	0.223364	-0.277147	0.389489	-0.188423	0.235571	0.458089	0.406248
SEC14L2	-0.575759	-0.776973	0.267391	-0.0535464	0.299646	0.205757	0.142752	0.139375	-0.105876	-0.0326131	-0.357653	-0.321709	-0.279137	-0.498124	-0.556526	-0.915679	-0.561595	-0.571834	-0.267267	-0.647525	0.0304153	0.0108204	0.148715	0.366117	0.34197	0.447615	-0.378295	0.0157272	-0.0475009	0.0796185	0.0202433	0.145211	-0.0970317	0.138593	-0.297552	0.253265	-0.180142	-0.16529	-0.114604	0.0599302	0.359257	0.232997	0.198877	-0.535578	-0.0624896	-0.26714	-0.244637	-0.291034	0.362435
SNCG	0.0300865	-0.000316466	1.03646	1.19523	0.938903	-0.00821235	-0.174202	0.525105	1.95396	0.658284	1.00012	0.734267	0.446812	0.610912	0.986846	0.624079	-0.00863714	0.0322771	-0.011258	0.57957	0.594098	0.91717	0.51478	0.0410523	0.201101	0.177578	-0.289403	0.440829	-0.262801	-0.13088	-0.414982	0.0346234	-0.0307102	0.047302	-0.0551685	-0.0839968	-0.451989	-0.306693	-0.0881821	-0.448975	-0.232191	0.293192	-0.229588	-0.10618	-0.730073	-0.415222	0.526927	1.02415	-0.276856
CIAO1	0.215525	-0.0219214	-0.662226	-0.62671	-0.66462	-0.45213	-0.196115	-0.356698	-0.0179302	-0.429568	-0.495024	-0.559423	0.0548093	0.20868	-0.283887	-0.422638	-0.150818	-0.173518	-0.253585	0.561006	-0.088255	-0.220061	-0.132128	-0.15567	-0.288546	-0.125934	0.115536	0.0703801	-0.144586	0.297053	0.19486	-0.266266	-0.119378	-0.406146	-0.261987	0.0759594	-0.102632	0.259306	-0.233602	-0.256771	0.0843426	0.335778	-0.357953	0.000818656	-0.254598	-0.263873	-0.00565794	-0.0102672	-0.253162
PDE5A	0.8564	0.158855	0.151703	-0.171593	0.520206	-0.0241558	0.224501	-0.612102	0.0137819	0.241581	0.415578	0.137476	0.433171	0.196539	-0.0959653	0.223683	0.422898	0.309052	0.219791	-0.0914712	0.250438	0.367769	0.432149	0.218527	0.562586	-0.00441072	0.138646	-0.619735	-0.462307	-0.191816	-0.456241	-0.226343	-0.170828	-0.167209	-0.370352	-0.160148	-1.11128	-0.490542	-0.292075	-0.228053	0.0834003	0.531045	0.232249	0.96528	0.142785	-0.515218	-0.18537	-0.0697041	-0.041618
SRP72	-0.272585	-0.437263	-0.0547675	-0.18707	-0.389377	-0.300821	-0.34004	0.0263921	-0.0474195	-0.437659	-0.549365	-0.570849	-0.325861	-0.232385	-0.313778	-0.33702	-0.346236	-0.392074	-0.329469	-0.308003	-0.324653	-0.0669413	-0.225427	-0.482513	-0.0590553	-0.383124	-0.101997	-0.22531	0.385362	0.22366	-0.228759	0.179596	0.823243	0.28354	0.666757	-0.028927	0.408929	0.277286	0.241754	0.162112	0.0598341	0.067027	0.179785	0.0748073	0.48096	0.189488	0.249935	-0.0440402	0.556024
DDAH1	0.938588	0.710018	0.622671	0.743085	0.712767	0.39664	1.0615	0.866448	0.455298	0.706786	0.541645	0.518534	1.02162	0.67479	0.677173	1.14777	0.783875	0.74727	0.684874	0.325482	0.72345	0.558832	0.692597	0.56326	0.688023	0.737997	0.771229	0.615431	-0.478213	0.345423	-0.501572	0.41592	-0.318929	-0.0231463	-0.212525	-0.0464298	0.773038	-0.222006	0.00110467	-0.337684	0.0394228	-0.190831	-0.213402	-0.0185257	-0.138609	0.513046	-0.35048	-0.371857	0.274226
URI1	-0.106434	0.209224	0.212528	0.419681	0.546328	0.391506	0.349515	0.00372816	0.0794941	0.739402	0.527871	0.535606	0.274029	0.0361226	0.212067	0.439174	0.368539	0.201368	0.593403	-0.168394	0.306624	0.385117	0.344254	0.41231	0.0267653	-0.0108424	0.108682	-0.00862803	-0.122824	0.185975	-0.0149586	0.270723	-0.180111	-0.0976749	0.0562828	-0.311693	0.071651	0.405198	-0.313702	0.172809	-0.208267	0.0424944	-0.0112562	0.237336	0.256549	-0.0426745	0.427403	0.0320702	0.186663
B3GAT3	-0.47419	-0.648703	0.486756	0.184726	0.369097	-0.175989	-0.222409	-0.408124	0.154818	0.240504	-0.0175043	-0.0787642	-0.0816861	0.0422638	0.201972	0.250473	-0.108133	-0.100714	-0.0399273	-0.018738	0.0658073	0.0744349	0.152563	0.0687016	0.0772588	0.053496	-0.0654728	-0.482677	0.0968498	-0.0142573	-0.090645	0.459524	0.138539	0.571329	0.00416745	0.0143793	0.129739	-0.0935443	0.140375	0.0212973	0.700928	0.132726	0.374096	-0.216334	-0.0206179	0.489478	-0.393768	-0.00945497	0.175262
STK17B	-0.720919	-0.731188	-1.06549	-0.721329	-0.981163	-0.487483	-0.861638	-1.38619	-0.617837	-1.46697	-1.14951	-1.08281	-0.199252	0.372712	-0.106108	-0.109374	-1.51346	-1.24657	-1.28637	-0.243796	-0.83646	-0.988543	-1.02596	-1.63801	-0.59642	-0.983944	-0.63472	-1.10881	0.292541	-0.0423862	0.788639	0.471274	-0.452266	-0.489996	0.00506954	0.433215	0.828266	0.510865	-0.0479305	0.0653072	-0.788674	0.23326	-0.939523	-0.11654	-0.0249375	-0.325464	0.237118	0.149337	0.582792
ECM2	-0.923626	-0.877806	-0.102532	0.217161	0.13323	-0.187689	-0.0186013	-0.364949	-0.259051	0.0659088	-0.12226	-0.0337549	-0.573219	-0.259907	-0.710302	-0.458888	-0.193658	-0.318905	-0.521585	-0.0982546	-0.499857	-0.533804	-0.445231	-0.618306	-0.207327	0.220548	0.514366	0.242852	0.750034	-0.479985	-0.236866	0.753969	0.230434	0.0421878	0.809426	0.110783	-0.472982	-0.472251	0.653584	0.854691	-0.160811	0.4318	-0.851358	-1.04215	0.293579	1.21608	-0.802712	-0.8743	-0.0627747
MTA2	0.0470462	-0.231289	-0.347123	-0.489471	-0.310836	-0.216975	-0.126312	-0.119633	-0.230275	-0.337174	-0.362705	-0.26684	-0.220368	-0.567472	-0.460483	-0.332822	-0.487468	-0.361645	-0.175137	-0.453435	-0.467927	-0.162843	-0.594999	-0.178253	-0.190119	0.0343655	-0.235875	-0.265198	-0.00698328	0.417401	0.135104	-0.0591109	0.0504848	-0.143811	0.309128	-0.165902	0.214224	0.499376	0.0108116	0.0511058	-0.0762134	0.1319	0.192857	-0.0462313	-0.138583	-0.0521584	0.111847	-0.0784821	0.137158
STK10	0.138246	0.0423513	-0.285615	-0.232987	0.0579152	-0.169115	-0.198836	-0.203585	-0.104935	0.0475942	-0.09686	0.0143176	0.232654	0.0795526	0.14677	0.215843	-0.204859	-0.227117	-0.273418	-0.15622	0.0616573	0.392874	0.111935	0.133027	0.0391869	-0.0628147	-0.0489135	0.0417172	0.0321222	-0.0604073	0.45483	0.390348	0.040952	-0.095869	0.167868	0.11844	0.0174041	-0.0459188	0.0668315	0.0106567	0.655695	-0.0149697	0.40719	0.715387	-0.12464	-0.288335	0.309571	0.146273	-0.366984
GFPT2	-0.26741	-0.186416	-0.788721	-1.02582	-0.78672	-0.193554	-0.0103224	-0.0489689	-0.165186	-0.886522	-0.698456	-0.483452	-0.585703	-0.39886	-0.248842	0.048369	-0.790957	-0.692681	-0.941332	-0.665333	0.167237	-0.198196	-0.0994209	-0.518809	-0.193261	-0.177172	-0.577873	-0.417348	-0.328672	-0.393494	0.39285	-0.484552	-0.391411	-0.451873	-0.0535013	0.770629	-0.650205	-0.103517	-0.556548	-0.452979	-0.0398152	-0.749079	0.0721749	-0.192765	-0.476641	-0.54449	0.361081	-0.772563	0.301771
SLIT2	0.112951	0.125465	-0.262574	-0.250786	-0.104545	-0.173327	-0.0281931	-0.204009	0.0315695	-0.15838	-0.219701	-0.174464	0.156869	-0.13794	-0.262743	-0.375717	-0.0881393	0.0971801	-0.254413	-0.0667224	-0.267507	-0.266497	-0.264268	-0.192521	0.00189526	-0.0973447	-0.124345	0.0444835	-0.066321	0.0626633	0.640366	0.0912157	-0.402368	0.306503	-0.0484565	1.02801	0.179294	0.0702033	0.193441	0.0660078	-0.231641	-0.126123	0.0316778	-0.155068	-0.261557	0.201316	0.0578009	0.33323	0.40469
LTN1	0.197937	0.341389	-0.0126022	-0.0714746	-0.259166	-0.352111	-0.1029	-0.437354	-0.12427	0.793855	-0.0712355	-0.130266	0.718995	0.594132	0.636092	0.551559	0.127097	0.205259	0.193619	0.218257	0.153731	0.256847	0.451856	0.0565614	-0.120168	-0.187753	0.615581	0.605483	0.117253	0.197874	0.164507	-0.287951	-0.0498279	0.0568179	-0.181125	0.106264	-0.196804	0.0655582	-0.0614637	-0.0665277	0.481332	0.426144	0.0627224	0.153507	0.22267	-0.0874377	0.153436	0.0352734	0.670922
TOMM70	0.423535	0.218222	0.0865867	0.201177	-0.286529	0.147248	0.131701	0.330067	-0.175492	0.314502	-0.0397196	-0.142094	-0.112743	-0.100278	-0.0262699	-0.171385	-0.156266	-0.274535	-0.26876	0.181777	-0.0320443	0.111172	0.329239	0.264743	0.501482	0.0918037	-0.0865965	0.07046	0.13189	-0.179616	-0.0474761	-0.691275	-0.114938	-0.349995	0.0578596	-0.301409	-0.187713	-0.0981287	-0.00431745	-0.342331	-0.0921677	-0.242991	-0.0498443	-0.224568	-0.268214	0.0578523	-0.370074	-0.499214	-0.00848324
IPO13	0.68888	1.23935	0.429562	0.676332	0.518704	0.704196	0.76735	0.0199248	0.0272284	0.0467594	0.177034	-0.00523664	0.0621274	0.408177	0.43113	1.27312	0.359616	0.139552	0.169818	0.140079	0.232674	0.389709	0.353915	0.64298	0.0815667	0.0268191	-0.0825591	-0.0999449	-0.12871	0.0848577	-0.144408	0.653113	-0.0166105	0.192798	0.167968	0.323818	0.484137	0.0533247	0.100941	-0.101166	-0.0462286	-0.430781	0.0750273	0.243341	0.343297	0.314706	0.396608	0.234465	-0.0613206
DDHD2	0.97403	0.450035	0.368009	0.221096	0.380462	0.47986	0.665233	1.02735	0.463298	0.132842	0.390428	0.452821	0.183104	0.404681	0.371973	0.0613343	-0.0426296	0.027027	0.0473913	-0.0819442	0.768732	0.720695	0.645796	0.662083	0.0632574	0.0893992	-0.114108	-0.130586	0.0650558	0.147519	0.46671	-0.188184	-0.151424	-0.126906	-0.327588	-0.251255	-0.304062	-0.1839	0.107158	0.919258	-0.0234704	0.100856	-0.122938	0.545943	0.276518	0.0973725	0.123569	0.176044	-0.208363
MYO1D	-0.0673321	-0.145881	-0.304936	-0.17744	-0.399727	-0.219518	-0.173147	-0.261972	0.0970493	-0.391701	-0.188897	-0.0335759	0.0504048	-0.239119	-0.371083	-0.120605	-0.21764	-0.0892042	-0.238641	-0.387477	-0.438685	0.193112	-0.138435	-0.201182	-0.134023	-0.462432	-0.0568989	-0.430328	-0.157231	0.328879	0.184756	-0.0700141	0.288296	-0.0579463	0.737861	0.221692	-0.215383	-0.191151	0.490487	0.700148	-0.24022	0.983928	-0.814807	-0.518395	0.286455	1.44314	-0.328709	-0.275854	0.651397
MICAL2	-0.137221	0.0694066	-0.712189	-0.367022	-0.366989	0.0822221	-0.0101175	-0.112315	-0.333344	-0.335648	-0.221138	-0.16358	-0.196796	-0.0864075	0.183111	-0.180359	0.0667194	-0.155112	0.0429078	-0.331395	-0.376552	-0.158062	-0.32261	-0.471865	-0.201881	-0.0108356	0.384125	0.176734	-0.248419	-0.515189	0.0698739	-0.314111	-0.327197	-0.862689	0.371433	-0.113267	-0.058771	0.237527	-0.301272	-0.227541	-0.720128	-0.480587	-1.06309	-0.844505	0.222031	-0.398538	-0.884753	-0.221495	-0.262513
SEC24D	-0.418849	-0.478908	-0.42508	-0.273726	-0.44157	-0.735223	-0.642769	-0.609799	-0.6597	-0.74302	-0.71787	-0.504564	-0.332614	-0.665466	-0.766993	-0.3977	-0.670718	-0.737633	-1.03451	-0.687074	-0.768529	-0.706446	-0.85343	-1.16575	-0.780225	-0.873072	-0.470446	-0.677891	0.316546	-0.0484932	-0.290679	-0.0716462	0.0301775	0.132689	0.27861	0.356599	-0.185341	-0.139401	-0.158802	0.306309	0.0162787	0.861079	-0.329923	-0.46745	0.312058	0.507018	0.0211459	-0.0605785	0.451314
SUPT7L	-0.519144	-1.19624	-1.26035	-1.28436	-1.28496	-0.906096	-0.603486	-0.996373	-0.875767	-0.954102	0.26815	0.340839	-0.500275	-0.540937	-0.521076	-0.528045	-0.901744	-0.863691	-0.88719	-0.985452	-0.623726	-0.562926	-0.33577	-0.441244	-0.954305	-0.802814	-1.04562	-1.40208	0.367512	0.0644652	0.533714	-0.372357	-0.0269801	-0.172225	-0.629208	-0.445951	0.158365	0.665343	-0.013262	0.275252	0.248641	0.135654	-0.106994	-0.13246	0.433016	0.0286434	0.375178	0.813598	0.781805
FCHSD2	0.55359	0.141886	-0.125265	-0.117908	0.104081	0.475633	0.540269	-0.249134	-0.135887	1.04143	0.0359485	0.00808524	0.0193919	-0.139444	-0.18355	-0.247682	0.156147	-0.00663882	0.105268	-0.01293	0.0857545	-0.0128866	-0.0934149	0.0477457	0.216179	0.285211	0.409887	0.0903218	0.166201	0.0668927	0.0680201	0.560685	-0.135007	-0.100793	0.400512	0.482752	-0.214248	-0.23543	0.121556	0.0827289	0.235766	0.361577	0.200683	0.38317	-0.114044	0.0692952	0.0591286	-0.0934367	-0.381784
UFL1	-0.0130163	0.120974	-0.106008	-0.0587023	-0.141915	-0.339799	0.176103	0.0593186	-0.220336	-0.329838	-0.153622	-0.0880444	0.103735	-0.0554573	0.104606	0.183831	-0.0727358	-0.0623536	-0.0585144	-0.0933059	-0.0471654	0.00174998	0.213492	0.00844147	-0.210849	-0.311765	-0.304661	-0.253332	0.0928558	0.181575	-0.226489	0.158988	0.07887	0.10458	0.0464849	-0.0332616	-0.167409	-0.165534	-0.113208	0.342054	-0.16824	0.198978	0.244019	0.271285	0.245849	-0.269237	0.158999	0.117701	-0.16711
SORBS2	-0.480046	0.105547	0.312385	1.10543	0.457999	0.149702	-0.000547692	-0.317627	0.543362	-0.35851	0.230246	0.0890789	0.653847	0.184228	0.279789	0.614527	0.0110835	0.208704	0.1144	0.444456	-0.102769	-0.200182	-0.162356	0.575936	0.317066	0.0208031	0.408133	0.0960713	-1.21927	-0.387638	-0.694192	-0.920548	-0.460928	-0.321944	0.675252	-0.571416	-0.887584	-0.878278	-0.107026	-0.179673	-0.219168	-0.649404	-1.13236	-0.842742	0.360551	-0.41769	-0.508762	-1.11921	-0.72305
PHF14	-0.501533	-0.713375	-0.0510826	-0.294293	-0.205423	-0.404542	-0.484289	-0.321395	-0.270691	-0.227021	-0.151845	0.0278816	-0.215081	-0.117866	-0.0379122	-0.193954	-0.338047	-0.277162	-0.375965	-0.392285	-0.711601	-0.520418	0.119883	0.000880982	-0.0254785	0.176114	0.136989	0.136786	0.185061	0.483606	-0.0110307	0.410046	-0.0402131	0.0049205	-0.183026	-0.0241838	0.0407272	0.460384	0.219376	0.0063293	0.0345862	0.147354	-0.0769537	-0.326148	-0.0466887	-0.292139	-0.112268	0.232471	0.558792
SASH1	-0.0348508	0.399807	0.227426	0.0911909	0.225253	0.563187	0.796111	0.0456438	0.428229	0.122631	0.429276	0.514907	0.33055	0.192482	-0.0846573	0.0142413	0.7477	0.673595	0.758245	0.577742	0.551773	0.365374	0.587706	0.317498	0.22394	0.186077	0.439407	0.148068	-0.461784	-0.172204	-0.5601	0.275256	-0.243425	0.411604	-0.363729	-0.302621	-0.147519	-0.430132	-0.0580131	0.448313	0.406589	0.0251312	0.252481	0.0536112	0.0320883	0.0429475	0.119518	-0.0518799	-0.400525
FARP2	-0.153059	-0.472351	-0.0882573	-0.475094	-0.459385	-0.479944	-0.484983	0.0757664	-0.221997	0.90731	0.0468615	-0.048817	-0.0483095	-0.354732	-0.39683	-0.524301	0.0603658	0.361203	0.466312	-0.0681927	-0.1748	-0.196803	-0.179603	-0.0810955	0.345584	0.271955	-0.419788	-0.150151	0.230567	-0.429315	-0.0389744	-0.453858	-0.307293	-0.765273	-0.509406	0.22423	-0.611735	-0.205745	-0.262947	-0.475113	0.134704	0.314826	-0.250985	-0.6476	-0.456434	-0.022471	-0.708692	0.0220947	0.139244
UBXN7	-0.666353	-0.713349	0.692424	0.48627	0.178859	0.718764	0.471332	0.932701	0.126616	-0.887601	-0.853425	-0.772014	0.0238758	-0.153166	-0.559369	-0.611638	-0.306065	-0.364194	-0.546628	-0.841297	-0.554636	-0.276184	-0.812111	-0.933743	-0.618331	-0.256177	-0.745836	-0.471572	-0.0507247	-0.699438	-0.556768	0.00115481	-0.0835119	-0.229757	-0.127467	-0.297825	0.194494	0.193433	-0.0362438	-0.130905	-0.268464	-0.191166	0.0986818	0.542659	0.509886	0.331314	-0.266114	-0.0850276	0.0258714
SUN1	0.286312	0.221604	0.262541	0.386509	0.548169	0.130466	0.140599	0.606806	0.354803	0.251792	0.547416	0.40389	0.283286	0.391474	0.254005	0.270795	0.287713	0.340477	0.385116	0.337826	0.336867	0.272592	0.435592	0.368137	0.459458	0.663434	0.1627	0.440062	-0.0339027	-0.370481	-0.0737783	-0.116631	0.05602	0.104745	0.046606	-0.203789	0.320525	-0.238558	-0.01672	0.0641231	-0.230614	0.0692563	0.392037	-0.272283	0.0548967	0.144175	0.0354659	-0.287368	-0.00966141
PLPBP	0.181214	0.173437	0.119249	0.67585	0.418958	0.138336	0.373002	0.602704	0.151717	0.0902724	0.3384	0.413323	0.522132	0.488502	0.553473	0.35247	0.394566	0.357001	0.298466	0.321658	0.519523	0.63831	0.676491	0.719333	0.519435	0.506684	0.618476	0.300051	0.17145	-0.0749497	-0.346278	0.20175	-0.202141	0.0891894	-0.0717433	-0.0828005	0.271064	0.0692442	-0.0630491	0.90279	-0.00119866	0.245411	-0.0141679	0.377918	-0.0211773	-0.0677785	-0.0569084	-0.354321	-0.230086
ERLIN2	0.770212	1.04685	0.319109	0.778614	1.17738	1.03627	0.942894	0.772347	0.402504	0.699869	0.439737	0.374625	0.313304	0.638984	0.518838	0.698068	0.625862	0.600929	0.587659	1.31829	0.673378	0.962641	0.99792	0.791014	0.858263	0.846347	0.545823	0.716776	-0.377255	-0.367287	-0.0774383	0.630812	-0.232859	-0.218807	-0.293348	-0.206747	0.0456408	-0.242219	-0.063338	1.08915	-0.345453	-0.0858902	-0.123041	-0.0418561	0.256358	-0.381258	0.0736715	-0.634576	-0.245
PRPF6	-0.00954577	0.140089	-0.346272	-0.411052	-0.429749	-0.299013	-0.399602	-0.0908373	-0.25528	-0.272696	-0.293045	-0.339696	-0.325602	-0.309024	-0.131965	-0.188356	-0.142653	0.0316513	-0.0207879	-0.0577344	-0.20472	-0.295867	-0.224891	-0.194453	-0.269173	-0.293765	-0.0686147	-0.0215827	-0.00833206	0.131424	0.108951	-0.0703884	0.113765	-0.382022	-0.26059	0.0834966	0.025653	0.300204	0.124888	-0.084247	0.169701	0.0295959	0.0598962	0.0176651	-0.20915	0.0633994	-0.163834	0.211838	0.171161
ABCA8	-0.332864	-0.775257	0.639435	1.20533	1.10172	0.0602051	0.098819	0.265939	-0.166768	0.436474	-0.018463	-0.00478094	1.64804	-0.0836215	-0.627881	0.860614	-0.162683	0.00733788	0.630523	1.21205	0.00401481	0.692892	0.626209	-0.39318	-0.0183166	0.47425	0.307784	0.146186	-1.17071	-0.884425	-1.02858	0.281678	-1.00884	-0.8865	-1.13596	-1.21319	-1.62492	-1.92072	-1.00904	0.132299	0.0252145	-1.56446	0.679163	-0.253298	-0.740176	-0.809574	-0.608198	-0.896444	-1.34927
FRYL	0.201209	0.761481	0.580513	0.572743	0.361966	-0.0583784	-0.136985	0.501797	0.165164	0.0572022	0.109915	-0.00685538	0.119344	-0.115789	-0.118646	0.158113	0.470341	0.331117	0.465983	-0.0328772	-0.0674758	-0.0401236	-0.0782099	-0.226547	0.340796	0.179488	0.0294035	0.113899	-0.0117587	-0.159392	0.114309	-0.341529	-0.0738734	-0.0572526	-0.0634966	0.0803411	0.0232369	0.296525	-0.0641112	-0.436038	-0.0074572	-0.634367	-0.0042967	-0.25835	0.242625	-0.201203	-0.278316	-0.0447747	0.0578281
ENDOD1	0.762771	0.563893	0.74991	0.793282	0.737858	1.06978	0.990234	0.875271	0.489295	0.725886	0.471448	0.533433	0.846862	0.849672	0.707155	0.585381	1.03219	0.908749	0.988013	1.0152	0.673773	0.532208	0.715956	0.788809	1.03638	1.00294	0.915297	0.934587	0.0418677	-0.436555	0.0993109	-0.2436	0.195063	-0.0990934	-0.401739	-0.392826	-0.665573	-0.307273	-0.209718	0.588669	-0.116429	0.0354819	-0.237931	-0.441792	-0.378169	0.311295	-0.520275	-0.342014	0.137995
CDK14	0.138863	0.0993049	-0.218068	-0.0841679	-0.245473	0.0647485	0.0086305	0.406192	0.236833	0.0836438	0.00361977	0.0397489	-0.106868	0.0147935	0.676469	0.221649	0.0661156	0.0213395	0.052846	0.209256	0.0981036	0.129164	0.213769	0.1483	-0.00185413	0.0202308	0.468653	0.483486	0.250461	0.136809	0.057782	0.611549	0.0887356	0.293066	-0.00482709	0.302984	0.764385	0.393522	-0.0390601	0.179728	0.266433	0.0743344	0.027323	-0.0900104	0.528727	-0.037483	0.0444035	0.242443	0.0205602
GLCE	0.624481	0.185311	0.334629	0.0943932	-0.101071	0.661915	0.628048	1.27376	0.384743	0.489166	0.0853912	0.258284	-0.127811	-0.0606769	-0.10795	0.106265	0.0759875	0.560481	1.36451	0.216364	0.685717	0.518179	0.795702	0.688211	0.669768	0.531864	0.840327	0.964978	-0.0728343	-0.199188	0.201398	0.926233	-0.29279	-0.0353625	-0.092502	0.0229478	-0.470623	0.273931	-0.361488	0.339711	0.109331	-0.0364641	0.199818	-0.201609	-0.469218	-0.212203	-0.319024	-0.132499	-0.377913
GLS	-0.37515	-0.400205	-0.605379	-0.726192	-0.759481	-0.808408	-0.985229	-0.693277	0.515787	-0.68946	-0.0506875	0.0432369	-0.681629	-0.496022	-0.562739	-0.615043	-0.505181	-0.456015	-0.383949	-0.294076	-0.585536	-0.51734	-0.733811	-0.646266	-0.700465	-0.536019	-0.21151	-0.304128	0.869292	-0.246917	0.341628	-0.611468	-0.0708929	-0.0935455	-0.247708	0.427975	0.860452	-0.107598	-0.111867	0.423116	-0.435504	-0.272654	-0.252093	-0.29266	-0.102792	0.188918	0.0754319	0.189405	0.466225
HAUS5	-1.13313	-0.35508	-1.14126	-0.39781	-0.844678	-1.30531	-1.71451	0.559239	-0.0166733	-0.423216	-0.939826	-0.897427	-0.947656	-0.431678	-0.768968	-1.08981	-0.683769	-0.789363	-0.814666	-0.770648	-1.93369	-0.934436	-1.33996	-1.32525	-0.960068	-1.07613	-0.80784	-1.6303	0.0664531	0.445496	-0.0239468	0.25268	-0.231855	0.00205491	-0.0013005	0.363768	0.240866	1.18438	0.635377	-0.0940454	-0.424947	-0.443549	0.448905	-0.058718	0.429606	0.0892178	0.447269	0.923312	0.790061
FBXO21	0.337482	-0.0180645	0.286712	0.322153	0.0579369	0.34006	0.364051	0.970052	-0.0429082	0.242741	0.225714	0.300289	-0.0370491	0.0819697	0.100146	0.293776	0.139161	0.184551	0.0737101	0.0343598	0.275997	0.00280445	0.0269292	0.213088	0.139368	-0.0527035	0.24573	-0.000862613	0.47223	-0.0758644	0.128014	-0.104368	0.136342	0.355692	0.0580417	0.244459	-0.541418	-0.0968947	0.207034	0.49035	0.138837	0.245746	0.426874	-0.0588288	0.199321	0.0998337	0.27813	0.737012	0.757307
SOGA1	0.587477	0.998787	0.311264	0.232862	-0.0296052	0.036337	0.105875	-0.66149	0.0378351	0.0194952	0.0408032	0.319481	0.0146125	-0.531237	-0.469255	-0.530506	0.177614	-0.284249	-0.00626724	-0.384395	0.254281	0.689872	0.503146	1.19456	0.894669	0.524223	0.550362	0.754829	-0.557895	-0.0980173	-0.350971	0.796101	-0.301467	0.0428764	-0.099189	-0.534574	0.443954	0.486498	0.0802632	-0.301194	-0.331696	-0.347037	0.0476123	-0.936109	-0.0940103	-0.0478248	-0.598629	0.0949129	-0.18868
USP19	-0.110811	-0.161396	0.281555	0.735397	0.426996	0.178111	0.100311	-0.714789	-0.164911	-0.271388	-0.391392	-0.579388	-0.146816	-0.44619	-0.117786	-0.192012	-0.0764494	-0.0483064	-0.0146825	0.181526	0.462141	0.436405	0.500916	0.0260228	-0.261591	-0.220805	0.221856	0.0864796	-0.030406	-0.044064	-0.557331	0.0650633	-0.0898861	0.416798	0.0730931	0.323905	-0.376222	0.0650403	-0.106126	-0.117449	0.124121	-0.162953	0.185566	-0.266862	-0.111861	-0.012264	0.088594	-0.317947	0.297781
WDR47	0.292396	-0.0728289	-0.119349	-0.208426	-0.233186	0.732054	0.032279	-0.252132	0.186083	-0.101472	0.410419	0.330238	0.138295	0.291197	0.43966	0.601242	-0.0586901	-0.0297404	-0.280736	0.129566	-0.222578	-0.016135	-0.146701	-0.175592	0.0754418	0.409853	0.237265	0.129868	-0.384271	0.129925	-0.0912759	0.0199388	-0.173396	0.624027	0.2185	-0.263526	0.0931363	-0.111357	-0.178295	-0.0106001	-0.11253	0.112275	0.211401	-0.238439	0.431591	-0.376483	-0.0640668	-0.147323	0.0397319
AP2A2	-0.409541	-0.239136	-0.596332	-0.433285	-0.466915	-0.502377	-0.580787	0.375914	-0.0546016	-0.376202	-0.36502	-0.251837	0.104257	-0.261735	-0.311042	-0.0732284	-0.401847	-0.16078	-0.249232	-0.341781	-0.584803	-0.37945	-0.55024	-0.688557	-0.171725	-0.315797	0.0165632	-0.224323	-0.113591	-0.0193498	0.384386	0.195581	-0.238782	0.106399	0.375402	-0.0393001	-0.244127	-0.0776955	-0.0882526	0.273775	0.0488433	0.0125581	-0.0412276	0.348746	-0.202212	0.219098	-0.241757	-0.0609164	0.0414423
SEC31A	-0.215692	-0.258036	-0.556459	-0.286327	-0.385715	-0.487473	-0.393235	-0.131797	-0.245363	-0.530729	-0.504782	-0.43493	-0.417509	-0.618834	-0.655687	-0.682828	-0.538157	-0.511678	-0.39696	-0.45171	-0.257584	-0.314997	-0.228398	-0.447585	-0.266032	-0.328195	-0.539942	-0.698062	0.248992	0.10817	-0.0361035	-0.21633	-0.0796464	-0.128157	0.163101	0.155204	0.0615936	0.293903	-0.186558	0.0993262	0.0175789	0.467357	-0.261277	-0.316295	0.133973	0.291653	0.135587	0.043918	0.300773
CLSTN1	-0.696051	-0.283066	-0.488712	-0.650904	-0.831622	0.041131	0.0305038	-0.716252	-0.659899	0.0344045	0.163483	-0.00648831	-0.191227	-0.394894	-0.146529	-0.518098	-0.055553	0.419872	1.10179	0.61886	-0.578733	-0.724287	-0.60073	-0.372707	-0.644618	-0.561923	-0.337387	0.415492	-0.596231	-0.425449	-0.260165	1.85104	-0.234908	-0.160818	-0.270031	-0.0946374	-0.206171	-0.472302	-0.144464	0.0590062	-0.182513	1.19403	-0.848326	-1.26464	0.36605	1.1237	-0.608098	0.13523	0.385169
HEXIM1	0.334235	0.166644	-0.149876	-0.0725864	0.0684723	0.433044	0.324124	-0.147841	-0.122062	0.153303	0.285638	0.201674	-0.0256579	0.0652569	0.0831736	0.263969	0.545868	0.414863	0.454244	0.388371	0.495961	0.620202	0.657116	0.56329	-0.0882894	-0.0450486	0.178449	0.718171	0.126493	0.12534	0.222034	0.746656	0.172474	0.326505	0.112932	-0.424033	-0.109727	0.00507064	0.229655	0.372188	0.390984	0.280183	0.579664	0.0452715	-0.0216773	-0.0195014	0.330068	0.569526	0.0575979
YIF1A	0.144995	0.0620442	0.0567491	0.118727	0.108305	0.0662895	0.0863711	-0.287136	0.0334904	0.539978	0.27069	0.212351	0.248493	0.152335	0.283748	0.331701	0.0601285	0.0157535	0.45247	0.14542	0.422021	0.241182	0.325232	0.664025	0.317051	0.181344	-0.415942	-0.243154	-0.26294	-0.296808	-0.189652	0.5177	-0.206715	0.110365	0.0791775	-0.132213	-0.0388769	-0.530946	-0.144086	-0.111429	0.0626471	0.260142	0.10192	-0.0624918	-0.238626	-0.0723718	-0.0035204	-0.0410124	-0.501535
UBR5	-0.420666	-0.628363	-0.781639	-0.72942	-0.714451	-0.716994	-0.758406	-0.44524	-0.811814	0.252189	-0.36629	-0.379108	-0.202905	-0.434273	-0.284586	-0.310585	-0.423266	-0.482881	-0.587122	-0.356328	-0.154425	-0.615402	-0.508284	-0.187033	-0.839242	-0.911445	-0.636211	-0.952647	-0.051277	0.484209	-0.115982	-0.166837	-0.242828	0.0282405	0.0927507	0.612217	-0.188193	0.136302	0.455933	-0.0636194	-0.240407	-0.133228	0.23336	0.565886	0.157461	-0.114416	0.340345	0.271739	0.380722
SCAF4	0.00848449	-0.0911682	-0.510693	-0.153663	-0.369563	-0.0158825	-0.19942	0.791055	0.296795	0.192548	0.309351	-0.0604624	0.018889	-0.0830164	0.273542	0.35765	-0.101481	-0.0821969	-0.0840056	-0.099652	-0.930145	-0.328152	-0.799801	-0.76526	-0.532758	-0.300372	-0.306642	-0.429374	-0.17867	0.459188	0.0391673	0.755807	0.22502	-0.220913	0.195412	0.195401	-0.231705	-0.105679	0.149067	-0.125031	-0.154379	0.466399	0.309276	0.14401	-0.0368486	0.0369273	0.159828	1.18036	0.436681
NDUFB6	0.84866	0.361229	1.19655	0.479315	0.523871	0.955228	0.950231	0.751155	0.356587	1.11623	0.496879	0.481756	0.819115	0.652027	0.885038	0.525724	0.907552	0.499924	0.661367	0.761823	0.677018	0.678639	0.69064	0.895798	1.00998	1.06169	0.637388	0.80018	-0.102097	-0.144492	0.184974	-0.0711146	-0.0509385	-0.364015	-0.192995	-0.175764	0.0792057	-0.414042	0.025314	-0.298115	0.0370897	-0.203887	0.0199433	-0.118757	-0.419131	-0.32961	0.101783	-0.289343	-0.0598683
MFN2	0.388407	0.189394	0.438923	0.7623	0.661911	0.560318	0.593587	0.627705	0.321341	0.526787	0.326282	0.344315	0.751944	0.460101	0.542104	0.647572	0.769097	0.628842	0.815784	0.407507	0.539496	0.486769	0.451991	0.869072	0.61546	0.48512	0.463879	0.419136	-0.296724	-0.0503042	-0.101931	-0.162571	-0.193738	0.0517381	-0.197613	-0.155132	-0.43631	0.0913625	-0.186427	-0.178133	0.181216	-0.0522971	0.00774209	-0.15061	-0.134965	-0.0283456	-0.0684683	-0.0724972	-0.270996
SNUPN	0.200426	-0.00447037	0.222832	0.166591	0.265898	0.327155	0.571161	0.128206	0.0318091	0.419674	0.583018	0.375831	0.52572	0.362709	0.636229	0.724731	0.326585	0.625494	0.787469	0.192148	0.40824	0.257126	0.239305	0.208021	-0.187578	-0.210811	0.286258	-0.115425	-0.147728	0.173267	0.0666839	0.271961	0.199378	0.460533	-0.0927494	0.211718	0.000434689	-0.482508	0.182181	-0.0777561	0.678188	-0.127732	0.199866	-0.120725	0.174	0.289137	0.357976	0.4062	0.703386
UBE4B	0.340737	0.348469	0.591708	0.447553	0.373704	0.661219	0.656946	0.322694	0.194079	0.921035	1.105	0.846877	0.41379	0.220187	0.320955	0.223749	0.549086	0.381852	0.672465	0.436914	1.12895	0.746511	0.950671	0.703718	0.406752	0.28385	0.555042	0.413479	-0.187012	-0.0311006	0.2083	0.131794	-0.0136546	-0.132739	-0.0388567	0.0610935	0.136873	0.344126	0.342847	-0.248744	-0.01941	-0.250418	0.0577255	-0.215691	0.299729	0.249723	0.201366	0.360158	0.519758
ZFPL1	-0.0858349	-0.0200252	0.131329	0.476701	0.601166	0.499406	0.171884	0.0962743	-0.112591	0.467706	0.156317	0.108225	0.353704	0.29862	0.28763	0.838253	0.590067	0.413791	0.438841	0.328563	0.823401	0.477499	0.623633	0.493235	0.018142	0.0282699	0.125758	0.235876	-0.375752	-0.15448	0.0873281	-0.0570195	-0.314462	-0.668451	-0.534357	-0.0545656	0.204683	-0.16396	0.0851156	-0.0525447	-0.299995	0.0631497	-0.422484	0.610643	-0.224305	-0.0719612	-0.0440034	-0.207432	-0.101081
ELP1	-0.101776	0.547668	0.0849411	0.4153	0.436564	-0.232453	-0.252654	0.660329	0.253375	0.0845857	-0.027107	-0.132378	-0.167473	-0.327438	-0.196037	-0.128501	-0.147317	-0.194856	-0.254459	0.0275755	-0.146512	-0.276474	-0.29058	-0.252192	-0.183283	-0.280664	0.408487	0.00118168	0.21209	0.238364	0.0220433	0.61157	0.187572	0.291788	0.260826	-0.0584086	0.130279	0.28646	0.0350207	0.420642	0.143487	-0.0410711	0.720521	0.0665121	0.286179	0.0592761	0.13031	0.426109	0.492093
GABARAP	-0.345611	-0.262751	-0.140249	-0.0438925	0.203929	-0.257326	-0.345779	-0.42376	-0.251612	-0.305834	-0.0385954	-0.0839189	0.0366147	-0.132263	-0.350667	-0.38736	-0.0652454	0.0123987	0.0448358	-0.0829685	-0.0222602	-0.154402	0.0790783	-0.112939	0.151537	-0.112512	0.0748997	-0.10666	0.253665	0.341149	0.471993	-0.173113	-0.176213	-0.199094	-0.283524	0.696706	0.274898	0.0664	0.123505	-0.0120244	0.090779	-0.316047	0.413641	0.622388	-0.0474228	0.00860086	-0.317089	-0.110964	-0.122075
NDUFB4	0.821978	0.507462	1.57952	0.635543	0.673517	1.44762	1.54196	0.964518	0.842529	1.26671	0.771345	0.812763	0.94417	1.27838	1.6077	1.07554	1.3743	0.980919	1.25931	0.828415	0.862747	1.01276	0.796014	1.73161	1.36012	1.38272	0.988583	1.68791	-0.369738	0.0513804	-0.102708	-0.393747	-0.255498	-0.526713	0.175373	-0.158628	-0.14994	-0.951841	-0.295361	-0.531105	-0.459836	-0.582205	-0.139724	-0.25044	-0.933189	-0.302433	-0.197768	-0.493917	-0.140754
NDUFB8	0.27557	-0.103023	1.14843	0.628951	0.836776	0.251403	0.494044	1.38262	1.16473	0.718476	0.779333	0.896197	0.604354	1.0459	0.755824	0.234784	0.45846	0.589678	0.419512	0.854335	0.424755	0.326636	-0.00659912	0.734518	1.26281	1.07686	0.406951	0.692737	-0.168508	-0.182543	-0.0772653	0.425598	-0.301491	-0.235457	-0.642807	-0.877	-0.127865	-0.624373	0.0913391	-0.0794396	-0.379857	0.291456	0.151488	0.144491	-0.528679	-0.273753	0.0135674	-0.490255	0.111323
NDUFA7	1.05208	0.504597	1.42075	0.901159	0.804738	1.41687	1.71532	1.26388	0.520961	1.82935	0.801424	0.813944	1.48599	1.02459	1.52619	0.92577	1.3192	0.925834	1.13324	0.692978	0.835103	0.871902	0.657327	1.5835	1.29273	1.49708	0.634605	1.38518	-0.480304	-0.258106	-0.201646	-0.921678	-0.246019	-0.65557	-0.208626	-0.258043	-0.318766	-0.708943	-0.175233	-0.759643	-0.489977	-0.797906	-0.324294	-0.0884629	-0.913225	-0.589172	-0.298802	-0.657388	-0.206766
RTN3	0.427411	0.435355	0.334702	0.483647	0.599121	0.355584	0.208937	0.408823	0.155383	0.450075	0.512399	0.416243	0.670342	0.53226	0.557921	0.421326	0.816051	0.605106	0.567201	0.529062	0.217098	0.350654	0.696635	0.0314874	0.671638	0.386702	0.697519	0.430082	-0.0883446	0.0507799	0.306035	0.882839	0.179515	0.283779	-0.236765	0.245417	0.233542	0.185337	0.13727	0.0390172	0.225827	0.0158193	0.781501	0.348397	0.0230752	0.361213	-0.0668835	-0.388658	-0.321818
LETM1	0.246107	0.370407	0.0161515	-0.290062	-0.294143	0.351727	0.394585	0.375942	0.105522	0.0495424	0.047435	0.127509	0.209587	-0.00536729	0.317828	0.139744	0.265261	0.0456709	-0.0330953	0.0806924	-0.307741	0.0355144	-0.0378139	0.233874	0.448981	0.455829	-0.0117602	0.328899	0.0676845	-0.134051	0.255971	-0.0199752	0.300992	-0.0691723	0.0680985	-0.321704	0.19974	0.64153	-0.020217	-0.18615	0.207021	-0.424243	-0.0120774	-0.293207	-0.321253	-0.299799	0.0161907	0.0193742	-0.407476
STBD1	1.22738	1.78872	0.970955	1.51398	1.95311	1.31403	1.55112	1.27964	1.83096	0.490633	1.04539	1.34627	0.730236	1.24176	0.819518	1.43779	0.826847	0.851377	1.05079	1.15474	1.60917	0.858841	1.32642	0.483256	1.10951	1.13969	1.38618	1.10773	-0.388633	-0.430726	-0.370976	-0.34418	-0.313614	-0.354182	-0.481351	-0.67768	-0.460742	-0.657551	-0.353107	-0.570435	0.369819	-0.270408	0.38219	-0.746049	-0.594583	-0.21631	0.361294	0.295252	-0.378431
ZRANB2	-0.391975	-1.27736	-0.507982	-0.69648	-1.11733	-1.23474	-1.77033	-0.825364	-0.201167	-1.35487	-0.627215	-0.693939	-0.315059	-0.934686	-0.630273	-1.02387	-0.847253	-1.08325	-0.777159	-1.08912	-1.24627	-0.0853407	-0.600662	-0.714412	-0.99242	-0.941356	-1.04486	-1.28053	-0.0159769	-0.0403808	0.254127	2.01828	0.303145	0.413696	0.832291	-0.903983	0.547939	0.476889	0.706509	0.412474	-0.114556	0.656677	0.629713	0.087078	1.24301	1.19349	-0.327917	0.866795	0.687305
SNX4	0.00747175	0.136282	0.467793	0.46757	0.330226	0.440769	0.393198	-0.394427	-0.0264756	-0.265247	-0.324091	-0.299274	0.0610901	0.10211	0.0999837	0.270748	0.104316	0.110973	0.229956	-0.0243411	0.462008	0.529213	0.596386	0.429808	-0.282449	-0.292794	0.271937	0.141453	0.0825859	0.510577	0.120933	1.13773	0.22994	0.183048	0.290433	0.0821482	-0.284225	-0.120048	0.162815	0.34196	0.460201	0.522573	0.554842	0.167221	0.630893	0.710094	0.439631	0.104425	-0.0285971
LUC7L3	-0.472224	-0.815532	-0.915778	-0.713789	-0.645342	-0.471228	-0.398175	-0.378782	-0.607532	-0.576639	-0.782782	-0.459785	-0.259795	-0.600258	-0.128898	-0.190652	-0.959037	-0.691501	-0.65997	-0.481172	-0.843422	-0.498254	-0.536454	-0.575544	-0.66652	-0.668864	-0.093977	-0.167141	-0.132271	0.0348224	-0.0629642	0.1639	-0.0435424	-0.461486	-0.0375408	0.0704281	-0.0994857	0.0714667	0.166192	-0.116645	-0.629101	-0.0529521	-0.173905	-0.174939	-0.179413	-0.35881	-0.182744	0.0775412	0.459049
KIF20A	-0.103603	-0.15861	0.0879802	0.143997	1.07275	0.289818	0.169969	0.427931	0.408993	0.273465	0.530156	0.550289	-0.0840829	0.0854228	0.0186788	0.218369	0.418215	0.442508	0.787129	-0.000494871	-0.114106	0.0234883	-0.209218	0.175156	0.00734218	0.290085	0.168053	0.844017	-0.287378	-0.185779	-0.0708572	0.295034	0.477887	0.349101	-0.00264961	0.325963	-0.242799	0.00322494	0.101393	-0.211781	0.558842	0.101448	-0.00815997	-0.259068	0.0101626	0.122821	-0.200424	0.191305	0.0799189
APOL3	-0.212591	-0.0156998	-0.595954	-0.356014	0.267146	-0.333082	-0.364644	-0.0514427	-0.209603	0.676033	0.467234	0.623228	0.166543	0.152138	-0.000554095	-0.0205122	-0.194299	-0.0475364	-0.0682074	0.0372338	0.512042	0.18729	-0.134996	-0.150767	-0.143585	0.0390762	-0.288792	-0.0775191	-0.266497	-0.420848	0.254849	1.14997	-0.19381	0.0381129	-0.583806	0.286933	-0.113314	0.728873	-0.308203	0.348074	0.0248365	-0.430783	0.642056	1.42788	-0.441483	-0.180187	0.267549	-0.307567	-0.775867
SBF1	0.131558	0.0248117	0.336914	0.641437	0.754915	0.0133698	0.0479806	0.235592	0.428324	0.512358	0.455615	0.112311	0.578375	0.191637	0.329905	0.35126	0.354461	0.66595	1.01296	0.221099	0.431662	0.294125	0.625633	0.453565	0.675093	0.641882	0.419235	0.34574	-0.125052	-0.211309	0.116463	0.285231	0.0618886	0.0548979	-0.159995	-0.0602184	-0.129891	0.0677553	0.256249	0.37556	-0.328494	0.217458	-0.0257099	-0.086457	-0.244254	-0.20004	-0.261132	0.0367895	0.141948
GOSR1	-0.331804	-0.26468	-0.505911	-0.268742	-0.531451	0.249905	-0.184663	0.299732	0.468091	0.645402	-0.110292	0.248726	0.412722	0.251661	0.24873	0.319564	0.440835	0.234796	0.63097	-0.369086	0.0664924	0.228924	0.484751	0.317256	-0.446526	-0.293162	-0.316591	-0.311726	0.232685	0.00446778	-0.380316	0.113811	0.336797	0.533988	0.344335	0.2634	0.133863	0.268207	-0.175638	-0.0136469	0.383417	1.1248	-0.108927	0.0164317	1.06012	0.41322	0.792863	0.340536	0.567138
KAT7	0.0172992	-0.162693	0.272145	0.171754	0.225007	-0.0407288	-0.158071	0.356488	0.384723	0.328073	0.583697	0.419019	-0.0637179	0.113964	0.181175	-0.0352159	-0.0326567	0.167358	0.0279217	0.345871	0.245326	0.158073	0.245607	0.17947	0.129987	-0.266553	0.0577782	0.535406	0.00740449	0.0263484	0.183947	0.316643	-0.0724668	0.469743	0.0997497	0.408889	-0.0555337	0.137669	0.215233	0.111065	-0.306364	0.130868	0.138947	-0.109571	0.185986	0.268825	-0.248805	0.191844	0.147729
ATE1	-0.0946483	-0.148132	-0.277178	-0.207006	-0.0151297	0.114552	0.207764	0.602579	-0.243167	0.336513	-0.206964	-0.287478	0.206758	0.0822842	-0.186505	-0.0949313	0.467204	0.0576543	0.0129451	0.0971014	0.030131	-0.00415792	0.222519	0.608045	0.555879	0.360909	0.126466	0.0187172	-0.182379	-0.365208	-0.0381436	-0.265868	-0.396679	-0.478313	-0.245171	-0.488741	-0.0947637	0.562114	-0.463958	-0.161729	-0.209328	-0.371795	-0.274638	-0.108992	-0.658921	-0.386961	-0.187709	-0.420702	-0.649485
EPM2A	0.950446	0.892497	0.796541	0.855973	1.12471	0.856281	0.82941	1.65797	0.475555	1.2474	0.791479	0.921004	0.457983	0.685821	0.962795	1.01406	0.708818	0.767619	1.15992	0.770896	1.03714	1.0178	1.17715	1.40738	0.929786	1.36846	0.672722	0.969974	-0.343009	-0.142529	-0.19568	0.24888	0.185304	0.0312734	-0.569742	-0.530013	-0.334318	-0.876656	-0.167054	-0.00500432	-0.248079	0.457826	-0.0165607	0.12426	-0.223916	0.0451947	-0.401058	-0.458117	-0.660913
VAPB	0.020595	0.0639118	0.452848	0.281484	0.742799	0.406899	0.191249	0.513646	0.663194	0.259551	0.297448	0.457507	0.200626	0.583393	0.631749	0.594709	0.216051	0.376815	0.557037	0.341993	0.844627	0.621725	0.762508	0.730951	0.423936	1.03568	0.0588039	0.211669	0.041279	0.597421	-0.476055	0.134025	-0.0573681	0.0614297	0.491582	-0.359318	0.781642	0.0671622	0.103616	-0.00312925	-0.170787	0.367669	-0.113396	0.0626126	0.507293	0.182991	0.135936	-0.185824	0.356602
MPZL1	-0.337407	-0.706245	0.120361	0.0185863	0.100403	-0.617771	-0.709794	-0.653854	-0.4432	-0.965996	-0.909768	-0.866513	-0.608482	-0.570651	-0.477471	-0.595325	-0.754857	-0.49584	-0.267649	-0.379807	-0.794895	-0.453027	-0.573606	-0.793896	0.411045	-0.288629	-0.0895983	0.0263593	0.0214726	0.00580754	-0.0233545	-0.55248	-0.0962522	-0.0126948	-0.0425124	-0.0994052	-0.0444752	-0.0973842	0.147794	0.0301285	-0.62223	-0.31432	0.0181868	-0.398971	-0.170646	0.0544577	-0.431694	-0.183682	0.105866
NDUFC2	1.17425	0.631057	1.4345	1.01781	0.867457	1.26933	1.3489	0.930731	0.71456	1.5802	0.829387	0.846276	0.994258	1.11598	1.40979	0.858937	1.12705	0.710906	0.950508	0.808389	0.919677	1.1489	0.971224	1.51371	1.18454	1.21486	0.766705	1.2598	-0.202397	-0.15583	0.0873548	-0.102508	-0.142582	-0.462888	0.0569518	-0.0165455	-0.142406	-0.611773	-0.299245	-0.405744	-0.195422	-0.409538	-0.0196816	0.0299542	-0.585799	-0.120405	0.0162156	-0.40126	-0.219376
NDUFA10	1.32572	0.444096	1.50759	0.960169	0.951427	1.39175	1.49962	1.07912	0.688356	1.52375	0.642331	0.90925	1.47829	1.08076	1.40961	0.773635	1.24347	0.833099	0.91809	1.1913	0.690307	0.905001	0.688056	1.52254	1.12704	1.35827	0.448796	1.32717	-0.343043	-0.28508	-0.0377001	-0.73858	-0.35852	-0.792994	-0.185368	-0.321338	-0.523828	-0.948245	-0.591681	-0.540987	-0.611062	-0.302378	-0.357565	-0.279837	-0.695982	-0.50331	-0.336196	-0.53856	-0.154894
FKBP9	-0.112014	-0.666055	-0.194346	-0.271394	-0.402553	-0.209605	-0.0531012	0.348237	-0.202869	-0.691311	-0.692699	-0.634771	0.0675324	-0.40363	-0.341879	-0.542654	-0.632324	-0.537336	-0.553487	-0.617198	0.15378	-0.0986969	-0.342476	-0.274088	-0.239933	-0.142251	0.0884741	-0.378212	0.531383	-0.32385	-0.222736	-0.172447	-0.150299	0.457281	0.552013	0.427987	-0.533136	-0.720422	-0.0359897	0.460097	0.10701	0.632555	-0.144689	-0.792935	-0.0765593	0.51114	0.495875	0.197827	1.15583
CELF2	-0.0981113	0.170239	-0.142225	-0.0262925	-0.194991	-0.381243	-0.220321	0.176892	0.0404234	-0.0407012	0.168665	0.0236356	0.314058	-0.274805	-0.109196	0.199444	-0.240508	-0.102978	-0.151925	-0.126536	0.0935815	0.170823	0.215458	0.384409	-0.0527025	-0.258835	-0.172492	-0.13376	-0.418198	0.393072	-0.0875501	-0.0322359	0.232726	0.35787	-0.475857	-0.0641995	-0.225236	-0.281396	-0.146484	0.0636687	0.432895	0.145023	0.576557	0.592974	-0.587018	0.130059	0.191573	0.0384304	0.14938
PGLS	-0.202203	-0.1974	-0.039118	-0.32629	-0.143315	-0.26681	-0.182051	-0.635691	-0.00320335	-0.187916	0.186688	0.273818	-0.2745	0.0789009	-0.0879817	-0.139116	-0.032776	-0.137355	-0.404164	0.0271461	-0.275609	-0.28988	-0.409029	-0.203341	-0.0773239	-0.12284	-0.0624113	0.0978355	-0.30828	0.672689	0.148122	0.281825	0.215082	0.44526	0.029686	-0.181647	0.477355	0.0927767	0.739326	0.379049	0.466213	-0.0245642	0.729928	0.494058	-0.22061	0.16953	0.72609	0.146734	0.196837
PAPSS2	-0.0641347	0.0142428	-0.0327807	-0.357945	-0.261602	0.156031	-0.0205859	0.0105571	-0.115853	-0.186583	-0.0734145	0.0292033	0.200858	-0.160647	-0.121267	-0.182592	-0.276053	-0.336183	-0.328898	-0.194869	-0.430079	-0.130166	-0.300054	-0.270816	-0.454914	-0.331967	-0.102269	-0.242736	0.661887	-0.0948263	0.363376	0.10602	-0.304235	-0.104351	0.0406615	0.320753	-0.39407	-0.016905	-0.248992	0.185968	0.0558509	0.663448	0.417136	-0.312382	0.517787	0.576366	-0.307589	0.208107	-0.331873
SMC2	-0.210197	-0.480837	-0.601836	-0.350115	-0.11914	-0.47207	-0.180682	-0.710584	-0.437539	-0.627498	-0.760282	-0.558477	-0.856164	-0.75958	-0.623367	-0.619811	-0.67679	-0.440451	-0.308528	-0.455623	-0.610875	-0.424325	-0.808776	-0.792489	-0.541882	-0.419042	-0.470724	-0.356005	0.277563	0.1951	-0.0297319	0.0928371	0.0804517	0.227903	-0.098228	0.231508	0.130462	0.768482	0.0829156	-0.3372	-0.0649041	-0.264114	-0.172718	-0.384565	0.138592	-0.348265	0.528415	0.0308871	0.75011
ATG7	0.321667	0.316861	0.125357	0.103473	-0.0820539	0.192242	0.231498	0.158837	-0.202216	0.128167	0.538546	0.36972	0.488776	0.507104	0.64578	0.675824	0.46087	0.438356	0.498717	0.409039	0.35043	0.162487	0.26131	0.0519631	0.0434747	0.137933	0.350261	0.199074	0.178144	0.273643	0.187255	0.330909	-0.172638	-0.397461	-0.060011	0.228147	-0.260757	0.60415	0.0214307	-0.0193361	0.209543	-0.165634	0.255935	0.339312	0.312728	0.326136	0.079454	-0.0396216	-0.197488
TACC2	0.552483	0.223832	0.695094	1.05852	1.09229	0.615779	0.405211	0.856441	0.738958	1.21114	1.10492	0.89543	0.536916	0.421304	0.252158	0.198884	0.965648	0.633989	1.0232	0.323538	0.626781	0.818425	1.14113	1.11721	0.701262	0.34926	0.0722878	0.297598	-0.0311015	-0.165746	-0.120173	-0.266973	-0.511855	-0.507801	-0.405032	-0.685659	0.122392	-0.181658	-0.46192	-0.301807	0.327986	0.102791	-0.411335	-0.278712	0.242551	-0.131877	0.0604827	0.190615	-0.0195151
TRIM16	0.410803	0.437452	-0.0297299	0.14308	0.345444	0.100699	0.273452	0.244013	0.331	0.161078	-0.0148613	0.085059	0.116707	0.349418	0.0759335	0.055501	0.355802	0.314925	0.251018	0.260316	0.0241597	0.0186182	0.0171572	-0.0613247	-0.18119	-0.226388	-0.179929	0.0459225	-0.00993102	0.0162441	-0.281848	0.141783	-0.194345	0.327823	-0.306121	-0.243033	0.227846	-0.332129	0.135907	0.136332	0.621582	0.36857	0.274689	0.168026	0.599555	0.0337157	0.580327	0.17543	0.00687295
FARS2	0.09888	0.174705	0.324408	0.0660364	0.098005	0.46754	0.601207	0.286659	-0.0516625	-0.232902	-0.0917368	0.461325	-0.274618	0.119878	0.0711815	-0.0224468	0.54685	0.322097	0.362154	0.3158	0.171289	0.335897	0.215775	0.0932294	0.336857	0.414794	-0.195676	0.154758	0.0457729	0.506355	0.330256	0.284099	-0.095828	0.0393467	0.448916	0.253402	0.0129617	-0.429139	0.0570873	0.576586	-0.0118226	0.599843	0.174761	-0.333676	0.29901	0.158361	0.0393204	0.712467	-0.274174
LYPLA2	0.322383	0.306889	0.125327	0.131793	0.0537789	0.015826	0.047497	-0.749512	-0.25653	-0.747913	-0.976005	-1.36888	-1.0816	-0.548564	-0.67272	-0.606845	-0.5941	-0.163354	-0.343787	-0.930644	-0.425989	-0.425521	-0.595659	-0.528798	0.192004	0.22356	-0.333671	-0.700495	-0.309995	0.0378576	0.0325168	0.285431	-0.366973	-0.356388	-0.770346	-0.785492	-0.0492274	0.245894	0.18545	-0.0636029	-0.228235	0.0837379	-0.138329	-0.0638796	-0.107075	-0.0761936	-0.382207	-0.128869	-0.246357
IPO7	0.0554722	-0.0832473	-0.0892433	0.296765	0.152683	0.353102	0.549238	0.2929	-0.195422	0.000346197	-0.153406	-0.160374	-0.148563	0.14232	0.0304567	0.270679	-0.03096	-0.184989	-0.0921139	-0.0412962	-0.162316	-0.187981	0.0440649	-0.166698	0.238487	0.330456	0.532616	0.406219	0.146953	-0.171652	0.214759	-0.406217	-0.513321	-0.256161	0.242354	0.209394	0.181634	-0.112129	-0.159343	-0.491636	-0.358989	-0.38185	-0.663492	-0.816077	-0.027582	-0.352185	-0.228786	-0.0427692	0.453932
ARIH2	0.374595	0.0313531	0.263203	0.174548	0.272553	0.354085	0.23567	0.528438	0.325003	0.440184	0.152166	0.0584093	0.66129	0.123435	0.522207	0.495738	0.304013	0.344242	0.744411	0.856808	0.421922	0.427973	0.702897	0.660954	0.452554	0.51461	0.452041	0.859318	-0.0769644	0.288267	0.0735479	0.281168	-0.484934	-0.129127	0.413151	0.305106	-0.404081	-0.0632878	0.0227666	-0.13688	-0.236445	-0.101199	-0.0254928	0.37739	-0.243274	-0.276803	-0.18776	-0.353128	0.644067
TNFAIP8	0.514525	0.373148	-0.225271	-0.120646	-0.0528418	-0.0128531	-0.0302358	0.469497	-0.158233	0.301388	0.0450514	0.120958	0.166438	0.425976	0.444109	0.522522	0.139547	-0.0361693	-0.0913186	-0.0462279	0.588024	0.301431	0.26063	0.456402	-0.188124	-0.194713	-0.219788	-0.19849	0.256718	0.283377	-0.0256518	0.573604	0.0576155	-0.347053	0.162546	0.491627	-0.054528	-0.223593	0.155867	-0.025281	0.0967887	0.325016	0.29801	0.935829	0.0527594	0.276342	0.125037	0.0967737	-0.184177
MAP3K6	0.59512	0.572519	0.203562	0.432685	0.322711	0.212334	0.131652	-0.0648364	0.0419584	0.0807379	0.252776	0.410333	-0.0976143	0.368907	0.225988	0.459456	1.09199	0.584666	0.777107	0.216953	0.364452	0.428734	0.354781	0.48249	0.271194	0.486642	1.02492	0.475485	-0.121784	-0.0247297	-0.222234	0.929135	0.0269108	0.0855875	-0.200995	0.173233	0.577226	0.0871738	0.41199	-0.130831	0.199499	0.132852	-0.26668	-0.122307	-0.335812	0.64913	-0.202759	0.0195497	-0.273515
PGM3	-0.427474	-0.377061	-0.251203	-0.0667997	-0.0369337	-0.625121	-0.631741	-0.710218	-0.266064	-0.412958	-0.0038137	0.148509	-0.118529	-0.532403	-0.1456	-0.485162	-0.349442	-0.323624	-0.508375	-0.341831	-0.488521	-0.492605	-0.634721	-0.694035	-0.180956	0.0190207	0.105847	-0.490334	0.245697	-0.0633196	0.0793908	0.0618291	-0.315838	-0.161816	0.140041	0.612946	-0.302259	0.0259853	0.00450751	-0.0997321	-0.159779	0.144084	-0.253559	0.0940407	-0.265779	-0.222049	0.290206	-0.362033	-0.259544
MOCS3	-0.0483421	0.0187613	0.557673	0.196754	0.0413441	0.57884	0.441216	0.0705815	0.115216	0.023579	-0.145907	0.01205	0.215792	0.0208285	0.0593051	0.368366	-0.139829	0.0933905	0.470556	-0.322327	0.306978	-0.163807	0.137518	0.216393	0.218981	0.298227	0.458358	0.304758	-0.0342096	0.23612	-0.362472	-0.358056	-0.0635069	0.236193	0.0494573	0.195487	0.212919	0.471023	-0.224101	-0.286511	-0.0911561	-0.379498	-0.307495	-0.252021	-0.190923	-0.196837	-0.201974	-0.0852028	0.0694002
CD2BP2	-0.574339	-0.755956	-0.480239	-0.650288	-0.387798	-0.00453792	0.189355	-0.168524	0.589386	-0.717533	-0.822576	-0.753416	-0.624037	-0.711953	-0.601961	-0.812754	-0.295631	-0.382539	-0.374825	-0.208098	0.339265	-0.543304	-0.427556	0.403805	-0.329841	-0.0248181	0.340647	0.0720288	0.149379	0.538833	-0.447879	-0.057003	0.174132	0.0529422	0.449414	-0.0763318	0.911761	0.272562	0.203757	0.209692	-0.311788	0.597702	-0.10334	-0.0516218	0.0241175	0.0195744	-0.034567	-0.0577298	0.712933
SVIL	0.958392	0.88691	0.595251	0.786188	0.630139	0.776021	0.657741	1.34435	0.604279	0.849988	0.713987	0.425925	0.846378	0.466724	0.99922	1.01832	1.10873	0.602559	0.963388	0.485096	0.935882	0.709574	1.39028	0.556998	0.265271	0.718581	0.885195	0.584037	-0.80431	-0.660619	-0.713642	-0.491398	-0.242051	-0.106178	-0.620255	-0.527076	-0.936512	-0.0760467	-0.518466	-0.305782	-0.426276	-0.0824545	0.0878285	-0.397419	-0.145204	-0.30183	-0.542218	0.0297375	-0.599498
PIGN	0.472126	-0.137875	0.190825	-0.0810678	-0.0752055	-0.209718	-0.226448	-0.17686	-0.185724	0.0708448	-0.0455578	0.0415257	-0.466739	-0.277724	-0.158677	-0.339201	-0.230647	-0.0375441	0.15061	-0.225314	0.269184	0.16277	0.162698	0.428941	-0.0526018	0.107887	0.767106	0.401951	-0.0972985	-0.170075	-0.40741	-0.154963	0.0723959	-0.213894	-0.165297	-0.126608	0.0829975	-0.745045	-0.142799	0.135348	-0.124155	0.504994	0.0878599	-0.184993	-0.382125	-0.397096	-0.0982052	-0.401051	-0.127759
AHSA1	-0.305046	-0.209951	-0.0639902	-0.300007	-0.291304	-0.355363	-0.157142	-0.336986	-0.228788	0.0975706	-0.138378	-0.383998	-0.0151483	-0.234475	-0.0951376	-0.237766	-0.549338	-0.0116168	-0.444603	0.0619795	-0.561353	-0.271501	0.237955	-0.260554	0.0127837	0.0519845	-0.0827115	0.0920657	0.461004	-0.0297298	0.224715	-0.0988572	0.00511304	-0.203951	-0.0981639	0.555577	-0.141152	0.754455	-0.113273	-0.414857	0.0255978	-0.420677	0.226276	-0.219598	-0.333799	-0.29116	0.0848032	0.457498	0.27857
APOM	-0.0529094	0.237794	-0.272068	-0.597131	-0.347598	-0.873659	-0.234877	0.555677	0.595638	0.340305	0.501121	0.43204	-0.545897	0.0841463	-0.251232	-0.414416	-0.173188	-0.40044	-0.907431	-0.270668	-0.138956	-0.862927	-1.23136	-0.565312	-0.546356	-0.367869	-0.609897	-0.00221694	0.558041	0.236719	-0.216073	1.69545	0.416788	0.504669	0.147158	-0.1211	0.196568	-0.17584	0.981295	-0.0586879	1.29448	0.577264	0.680299	0.737908	0.427758	-0.310331	0.93209	0.811251	0.427487
PARN	-0.122015	-0.28029	-0.534972	-0.325217	-0.614602	-0.914511	-0.932962	-0.382561	-0.615774	-0.115589	-0.386582	-0.474015	-0.51085	-0.572286	-0.563875	-0.713449	-0.164697	-0.139073	-0.140667	-0.185834	-0.542283	-0.334962	-0.567359	-0.631543	-0.517047	-0.308666	-0.51585	-0.367028	-0.0128358	-0.306948	-0.236381	-0.262073	-0.150094	-0.381036	-0.253146	0.539663	-0.181106	-0.12686	0.0311118	-0.554903	-0.207427	0.0175838	-0.441375	0.102417	-0.577004	-0.694453	0.616031	-0.378093	0.12779
PSMG1	-0.363418	-0.59378	-0.840905	-0.717296	-0.447101	-0.557503	-0.655958	-0.744001	-0.70237	-1.20163	-1.19351	-0.990692	-1.1948	-1.16504	-1.27268	-1.07357	-0.721666	-0.817842	-0.836022	-0.83444	-0.770586	-0.515868	-0.589813	-1.1577	-1.68124	-1.05984	-0.619958	-0.905424	0.403572	0.162525	0.274935	-0.745565	0.0661041	-0.363737	0.430766	0.667846	-0.359378	-0.139977	0.0361204	-0.233916	-0.0628659	0.263294	-1.14901	-0.326774	0.201736	0.106555	-0.378056	0.835091	-0.26993
FMNL1	-0.359565	-0.343308	-0.251511	-0.281748	-0.231907	-0.106702	-0.142234	0.062249	-0.289861	-0.587746	-0.418521	-0.0976718	-0.0370123	-0.17682	-0.195486	-0.240601	-0.369472	-0.228717	-0.282744	-0.248397	-0.10901	-0.167959	-0.449629	-0.459167	-0.452278	-0.357595	0.311551	0.272058	-0.0866815	0.0655547	0.476463	0.782467	-0.0241018	0.00121914	0.373906	0.135602	-0.139879	-0.0513182	0.246286	0.479353	0.161796	-0.24557	0.862759	0.472354	-0.189258	0.372703	0.297789	-0.235937	-0.405018
SGPL1	-0.25657	-0.258377	-0.423002	-0.354806	-0.380499	-0.160938	0.0860399	0.0939767	-0.140332	0.106176	0.0753232	-0.0723079	-0.424018	-0.38787	-0.246535	-0.358312	-0.15394	-0.158811	-0.199293	-0.168711	-0.159506	0.0136555	-0.255204	-0.210605	-0.362945	-0.404267	-0.303926	-0.554948	0.173239	0.386355	0.738871	0.116936	0.0944823	-0.251872	0.35459	0.601866	-0.291569	-0.0895825	0.0155513	0.0602376	0.0119259	0.0233783	-0.0914761	0.71791	0.0577677	-0.339103	0.0966307	0.31857	0.0874346
H6PD	0.247696	0.391287	0.363963	0.363304	0.240685	0.280855	0.159581	0.106096	0.153536	0.776923	0.325809	0.31991	0.250254	0.237721	0.359289	0.479167	0.21374	0.433057	0.343434	0.28909	0.295307	0.444593	0.133844	0.439259	0.211254	0.510016	0.659155	0.588502	-0.521935	-0.0328252	0.0670139	0.240816	0.0403332	0.0963357	0.45931	-0.0827561	-0.224907	-0.229371	-0.249863	0.46666	-0.0175526	0.288833	-0.121628	-0.0104643	-0.0594054	0.086057	-0.176829	-0.492874	-0.669027
SEC24A	0.0122317	-0.337921	0.230789	0.167392	0.0606113	-0.657484	-0.167031	-0.90312	-0.352733	-0.23118	-0.852934	-0.680243	-0.261938	-0.212529	-0.0785404	0.149202	-0.643569	-0.560275	-0.559524	-0.341071	-0.748207	-0.657493	-0.822716	-0.971836	-0.658117	-0.649196	-0.0865664	-0.0939852	0.605	-0.429111	-0.248292	-0.381001	-0.22308	-0.0852719	-0.12791	-0.0209047	-0.381158	-0.308538	-0.0626451	-0.0479574	0.131339	0.288062	-0.0317058	-0.206192	0.0567817	0.0796691	0.0577887	-0.0385249	-0.0455802
SEC24B	-0.0174645	-0.135493	0.777979	0.267649	0.242331	-0.221447	-0.231179	0.268138	0.00233416	0.59068	0.285019	0.494782	0.212978	0.00961914	0.416234	0.00592233	0.171057	0.0494348	-0.0496777	0.562725	0.463081	0.31658	0.211783	0.0662498	0.158258	0.0133012	0.104852	-0.0210135	-0.0490948	-0.102612	0.0147884	0.561355	-0.0559598	0.122032	0.00109498	0.064529	-0.24988	-0.02826	-0.0691336	0.167393	-0.0452764	0.453463	-0.149513	-0.189518	0.134658	0.104685	-0.0188401	0.48537	0.257571
MPC2	1.31724	-0.270339	1.37917	1.32759	1.36364	0.742769	1.66277	0.193067	0.0462183	0.980037	0.162355	0.585707	0.833482	1.14161	1.25043	-0.204597	1.96793	0.438127	0.424318	1.63859	0.317072	1.58493	0.362509	1.54977	0.788818	1.29831	-0.28893	0.442255	-0.946308	-0.575632	-0.647193	-0.306147	-0.446619	0.140633	-0.155412	-0.759656	-0.635063	-0.945288	-0.500849	-0.619023	-0.378849	-0.598009	0.0129299	0.45707	-0.0820816	0.0920822	-0.0056016	-0.709883	-0.83882
ETHE1	0.24565	-0.217394	0.0654987	0.258252	0.324444	0.00423951	-0.143664	0.0998717	0.163075	0.604844	0.627581	0.456044	0.0981681	0.495158	0.424146	0.381951	0.218382	0.419623	0.558182	-0.0915237	0.433064	0.392068	0.31278	0.365134	0.204084	0.218376	-0.0598942	-0.0639749	-0.0562207	0.146627	-0.413155	0.242071	-0.336614	-0.288037	0.119478	-0.0328433	-0.186808	0.170815	-0.255217	-0.0782498	-0.284834	-0.27017	-0.364996	0.377073	-0.423987	-0.13784	-0.332556	-0.32866	0.0645183
ACSL3	0.239022	0.405572	0.0513109	0.285524	0.371461	0.546483	0.45775	0.128139	0.0375305	0.114753	0.25006	0.171435	0.291267	0.186661	0.190121	0.652479	0.163996	0.0471144	0.06843	0.300982	0.246984	0.298243	0.677197	0.167157	0.464526	0.226163	0.544807	0.306419	0.0741546	-0.148191	0.0091373	-0.0726421	0.0770392	0.194887	-0.229358	0.332819	-0.146962	-0.0570746	-0.213946	0.0461225	0.0155499	-0.258367	0.136944	0.246154	-0.157723	-0.320086	-0.317856	-0.100728	0.383443
POLR1A	-0.0733169	-0.0782503	-0.401706	-0.641745	-0.726436	-0.431449	-0.52681	-0.65098	-0.561862	-0.587136	-0.400082	-0.3693	-0.276257	-0.202645	-0.153925	-0.0400337	-0.35521	-0.194573	-0.474272	-0.215543	-0.393833	-0.322161	-0.456503	-0.431706	-0.641056	-0.556255	-0.458075	-0.504489	0.163587	0.101622	-0.166315	0.0303408	-0.174545	0.281158	0.0741157	-0.0722195	-0.400274	0.340752	-0.0448033	0.0102598	0.271082	-0.0257587	0.085092	-0.0578106	-0.126986	0.250365	0.287299	0.349632	0.221343
PCNT	0.0985741	0.334462	1.22902	0.668931	0.963774	0.170948	0.175298	0.254831	0.958053	0.129836	0.674763	0.547052	0.514718	0.24592	0.164376	0.428324	0.416633	0.194102	0.128569	0.0135085	0.682893	0.745148	1.00045	0.71159	0.137485	0.0498887	0.311105	0.318406	-0.334364	0.160625	-0.113414	0.297391	-0.167181	0.621244	-0.013659	-0.0294923	-0.277992	-0.225426	0.0905249	-0.0490688	0.70543	-0.133751	-0.0419426	0.00503499	0.250863	0.439902	-0.0575346	0.292216	0.0709355
YEATS4	0.344123	0.372807	0.571534	0.777281	0.701937	0.982814	0.663776	0.0937734	-0.467324	1.00643	-0.0797985	0.0188431	0.067756	-0.133348	-0.412289	-0.432762	0.819817	0.489454	0.760016	-0.102891	0.0477598	-0.15131	-0.380758	0.229175	0.114333	0.168597	0.0512044	0.00291547	-0.326298	-0.467941	-0.415272	-0.710853	-0.364451	-0.43602	-0.166248	-0.00181228	-0.282555	-0.31448	-0.606227	-0.66442	-0.101415	-0.698814	-0.524853	-0.238036	-0.284718	-0.191881	-0.177182	-0.329521	-0.333885
ZBTB11	-0.556199	-0.554907	-0.663159	-0.781879	-0.542267	-0.755609	-0.415208	-0.693446	0.00316194	0.425957	-0.44607	-0.386048	-0.555568	-0.552237	-0.946004	-0.849453	-0.717095	-0.684752	-0.771235	-0.422213	-0.477376	-0.560427	-0.623598	-0.215364	-0.480186	-0.561496	-0.701038	-0.985728	-0.0935533	0.00226879	0.182861	0.164527	0.307487	-0.201098	-0.285045	-0.450119	0.145377	-0.0615506	0.239507	-0.081482	0.596773	0.321984	0.399499	-0.0931243	0.00612955	0.165206	0.142158	0.687409	0.534341
CNOT4	0.564944	1.09934	0.340164	0.723369	0.550432	0.141885	0.0895234	0.123003	1.34217	0.0651316	0.695431	0.944331	0.485694	0.384963	0.676758	0.557697	0.627829	0.477378	0.414554	0.6041	0.263116	0.369737	0.407323	0.296076	0.0820481	0.19153	1.09987	0.768522	0.181942	-0.0806168	-0.149262	0.0177521	0.218198	0.719476	0.375081	0.358474	0.0654271	0.414318	-0.310348	0.128745	-0.159894	0.0498795	-0.104646	-0.178584	0.019564	0.173137	0.210921	0.292244	0.289235
STAMBP	0.0495928	-0.0332881	-0.144672	0.158148	-0.00107397	-0.425436	-0.339084	0.738105	0.0222522	0.157234	-0.143363	-0.19521	0.266468	-0.0579003	-0.0858461	0.130366	0.450253	0.366188	0.286103	0.335536	0.140705	-0.201019	-0.0608543	-0.352038	-0.363014	0.134247	-0.0535208	-0.263524	0.15147	0.383516	-0.0722009	0.441918	0.0172235	0.105849	0.370951	0.146121	0.0833284	-0.277554	0.0493526	0.150439	0.41177	0.335095	0.238765	0.307626	0.287172	-0.121285	0.555814	0.00121768	0.454005
ASMTL	-0.248017	-0.257242	-0.445582	-0.679539	-0.576474	-0.0542271	-0.503838	-0.161426	-0.069284	-0.600468	-0.508793	-0.427828	0.22722	0.00881189	0.435349	0.360974	-0.109609	-0.229781	-0.144809	-0.280204	-0.040155	-0.28354	-0.346972	-0.113035	0.0408229	-0.409244	-0.256522	-0.370401	0.930797	0.197432	0.0303594	-0.0140011	0.554049	-0.174248	0.664243	-0.365312	-0.400354	-0.452278	0.482316	0.407144	0.208692	0.322523	0.293451	0.808639	0.579318	-0.423857	-0.279998	-0.0672663	0.385502
CDS2	-0.389713	0.0105059	0.0771914	0.444211	0.554489	-0.531766	-0.59348	0.429413	0.193287	-0.521402	-0.291895	-0.355464	-0.0410644	-0.106648	-0.542629	-0.14003	0.161996	-0.256175	-0.122841	0.0734574	0.11927	0.317198	0.418563	0.0467409	0.278735	0.184781	0.397947	0.233844	-0.135193	0.215297	0.277862	0.412597	0.138639	0.483732	0.366491	0.657012	0.423827	-0.348635	0.285268	0.0828174	0.168734	0.0568258	0.280529	0.00744876	0.0602464	0.225812	-0.534688	0.26785	-0.134055
PPP1R3D	0.387362	0.583227	0.764264	0.225973	0.642149	0.204914	0.381516	0.221628	0.20751	0.678641	0.810125	0.862003	0.316895	0.717147	0.774593	0.726138	0.643173	0.670037	0.627177	0.528934	0.558531	0.540607	0.345328	0.587859	0.403477	0.50776	0.476694	0.818624	0.0908898	0.233653	0.015942	0.870359	-0.233748	0.626725	0.533401	0.352549	-0.104436	-0.0918149	0.122477	0.0366018	0.465701	0.261233	-0.0625507	0.490962	0.0494371	-0.288136	0.353449	-0.0538192	-0.111398
BRD1	-0.225152	-0.0752334	0.477493	0.657438	0.642422	-0.144854	-0.40131	-0.081291	-0.0711926	0.3082	0.267066	0.340961	0.414733	0.238809	0.409301	0.518401	0.0689659	0.127553	-0.0454868	0.408547	-0.158393	0.00705187	-0.219812	0.104045	-0.142681	-0.109384	-0.127775	-0.19515	0.0823501	-0.187553	-0.0919849	0.322836	-0.0148366	-0.126604	-0.433102	-0.0107391	-0.0602599	0.495724	0.101072	0.00341784	-0.276085	0.241862	-0.257718	0.203419	0.31906	0.346756	0.0686044	-0.00908605	-0.195736
POP4	0.282715	0.593914	0.238342	-0.265195	-0.325878	-0.188653	-0.28874	-0.43999	-0.333496	-0.0627883	-0.115469	-0.0920542	-0.442889	-0.00144329	-0.281738	-0.380013	-0.384158	-0.248759	-0.288259	-0.0836364	-0.317471	-0.103215	-0.325766	-0.265354	-0.235693	-0.337526	4.95911e-05	0.210948	0.316749	-0.163089	0.437833	-0.120695	0.0423078	0.0262295	0.240397	0.330222	0.180263	0.36608	0.0683557	0.135825	-0.141402	-0.00519416	0.00908205	0.0346238	0.0156498	0.0633417	-0.0402805	0.366185	0.023981
HERC2	0.041883	0.719946	-0.117906	0.363196	-0.226825	-0.14831	0.00615273	0.23067	0.0711266	-0.210798	-0.27681	-0.383893	-0.277997	-0.0923351	0.0696853	-0.0569105	0.195721	0.366006	-0.0118885	0.160453	0.167805	-0.0399128	0.194671	-0.0318976	0.195383	-0.152345	0.141032	0.0981058	-0.117578	-0.072847	-0.412824	0.0168171	-0.146846	-0.310025	0.00648336	0.236158	-0.383045	-0.227389	-0.479918	-0.506544	-0.0033341	-0.258062	-0.107194	-0.248678	0.143691	-0.0920473	-0.306312	0.190776	-0.243571
SNAP29	-0.0276925	-0.0293518	0.31697	-0.157805	-0.110994	-0.584155	-0.3831	0.074549	-0.230631	0.321297	0.0201221	0.0120812	-0.806569	-0.719053	-0.695197	-0.80554	-0.527854	-0.501448	-0.491728	-0.832595	-0.525246	-0.376656	-0.7761	-0.830616	-0.439764	-0.420693	-0.613197	-0.797392	-0.486569	-0.323819	-0.462238	-0.364378	0.606901	-0.183494	0.355117	-0.592769	0.593874	0.0440623	0.377125	-0.331232	-0.259431	-0.0923511	-0.0127463	0.0631365	0.0732691	-0.408794	0.198554	0.992518	-0.426056
OXSR1	0.149181	0.0520318	0.149531	0.12657	-0.0571228	0.0393296	-0.244451	0.0198805	-0.00339354	0.31948	0.580173	-0.111279	0.267429	0.0476695	0.0702414	0.039756	-0.271591	-0.203996	-0.24106	-0.108461	0.329279	0.281868	0.385877	0.162414	0.00172082	0.168773	0.206518	0.24003	0.00239091	0.422398	-0.153337	-0.271359	-0.212717	-0.335901	0.0249561	0.194761	0.34418	0.689396	-0.0437291	-0.228683	-0.420334	-0.306124	-0.186519	0.0407228	0.556711	0.124155	-0.183967	-0.314065	-0.166359
GGPS1	0.270267	0.420162	-0.0703116	-0.034907	-0.213482	0.224093	0.875646	0.261267	0.183197	-0.228498	0.0258371	0.188721	0.208577	0.420571	0.38124	0.58625	0.256576	0.817498	0.603792	0.0646715	0.507189	-0.143368	0.0537249	-0.110067	0.673843	0.65535	-0.100993	0.546478	0.157323	0.146347	0.0303776	1.10069	-0.0372751	0.00607471	-0.000194655	-0.38963	0.399075	-0.16054	-0.0521261	0.339523	-0.0503248	0.325408	0.253546	0.0934576	-0.222273	-0.153068	-0.36976	0.153166	-0.0140493
HSPA4L	0.761513	0.358272	-0.014102	0.314108	0.385441	-0.404626	0.165358	1.15779	0.582688	0.0273916	-0.23715	0.0162507	-0.216818	0.175499	-0.380829	-0.465224	-0.291329	-0.00897494	-0.0620515	-0.264769	-0.484489	-0.474403	-0.534677	-0.429415	-0.625555	-0.657959	-0.386354	-0.797789	0.125751	-0.0563643	-0.321478	0.132904	-0.940887	-0.715846	-0.293045	-0.0936466	-0.736951	-0.627779	-0.419064	-0.496631	0.165111	-0.477729	1.15719	0.184091	0.220641	0.125145	0.176457	0.34157	0.719168
PTBP3	0.489335	-0.00277772	0.151542	0.259386	0.204656	-0.141386	-0.19167	0.363505	0.338624	-0.0179502	0.105365	0.021259	0.170794	0.235979	0.0187472	-0.253364	0.339226	0.0526588	-0.238799	0.0206858	-0.523691	-0.211222	-0.357491	-0.342256	-0.356517	-0.339778	0.236289	0.432985	0.103544	0.0425816	0.285058	0.0468673	-0.163283	0.459944	-0.0209511	-0.127228	-0.249566	0.83694	-0.180935	-0.0130683	0.0694409	0.0398912	-0.104818	0.0365667	-0.126371	0.262957	0.220234	0.0556112	0.415477
LSM8	-0.480228	-0.715868	0.0140289	-0.947255	-0.895067	-0.30878	-0.479353	-0.205896	-0.406861	-0.463222	-0.879424	-0.879562	-0.260309	0.0135387	-0.572256	-0.448153	0.179756	0.184959	0.233141	0.741481	0.181431	0.0860759	-0.161697	-0.112098	0.464051	0.386772	-0.412756	-0.112271	0.259757	-0.255095	-0.601704	-0.536818	0.0264181	-0.144846	0.168385	0.927458	0.0747176	0.715636	0.339791	-0.531385	-0.40823	-0.509369	-0.159692	-0.190841	-0.610844	-0.433295	0.683304	-0.3905	0.234741
AP2A1	0.00375855	-0.26621	-0.532903	-0.515087	-0.486642	-0.414206	-0.528479	0.142789	-0.115666	-0.458841	-0.206335	-0.00572765	-0.349542	-0.178141	-0.0583576	-0.303332	-0.246821	-0.187842	-0.329631	-0.32935	-0.19276	-0.110125	-0.141845	-0.273569	-0.101718	-0.0116385	-0.0420498	-0.258381	0.00675987	-0.19337	0.269954	-0.267679	-0.0227744	0.266488	0.0730239	0.0626763	-0.0382431	0.536051	-0.134672	0.346904	-0.138952	0.0346086	-0.0856158	-0.0711736	0.062086	0.0811156	-0.27199	-0.268225	-0.0225688
WIZ	-0.00981879	-0.0441426	-0.800832	-0.905494	-1.17713	-0.471611	-0.627737	0.0471792	0.132535	-0.274865	-0.27378	-0.113783	-0.3346	-0.124715	-0.158813	-0.257338	-0.214609	-0.509547	-0.268622	-0.276076	-1.11191	-0.559059	-0.997711	-0.538196	-0.700713	-0.519155	-0.612307	-0.359015	-0.38236	0.229044	-0.0906798	0.312442	0.437207	0.74401	-0.022534	-0.300744	0.184078	0.172976	0.121074	0.0997303	0.32795	0.589846	-0.0523887	-0.455222	0.498597	-0.240184	0.668687	0.977333	0.534188
DDX58	-0.409307	-0.269272	-0.40898	-0.167011	-0.123171	-0.148432	-0.426953	0.156262	-0.0528928	-0.368436	-0.238239	-0.226742	0.402413	-0.0748794	-0.115614	-0.031612	-0.131716	0.10236	0.0429199	-0.104223	0.0115087	-0.102192	0.0504101	0.103796	-0.324243	-0.701899	-0.24675	-0.992419	0.199611	-0.250317	0.77567	0.626303	0.10147	0.00678263	-0.702667	0.294462	0.502815	-0.066411	0.0859717	0.48622	0.76085	-0.640799	0.16986	0.934471	-0.55109	0.115493	0.288871	0.18077	-0.494368
STAU1	-0.748025	-0.286432	-0.578269	-0.583954	-0.618125	0.0169929	-0.0777054	-0.316265	-0.494581	-0.57218	-0.156543	-0.0779699	-0.798567	-0.560108	-0.468317	-0.442135	-0.185898	-0.403593	-0.336492	-0.662296	-0.72041	-0.270054	-0.114259	-0.292296	-0.422796	-0.355604	0.0809377	-0.0718589	-0.23416	0.134116	0.0066436	-0.732174	-0.312077	-0.235396	-0.275303	-0.084801	0.230514	-0.211686	0.0465237	-0.240303	0.567931	-0.27343	-0.155377	0.1711	-0.0525438	0.10953	-0.469014	-0.16286	-0.442258
TTC4	0.143507	-0.0433696	0.368246	0.078677	0.332085	-0.0193649	-0.139938	-0.138606	0.0774801	0.345518	0.476569	0.5669	-0.180903	0.125665	0.200167	0.132185	0.723203	0.566008	0.61566	0.44563	0.326432	0.392954	0.427785	0.445435	0.291371	0.344765	0.681746	0.761606	0.195427	0.43464	0.0725243	0.0589198	0.318215	0.322211	0.272079	-0.00360642	0.397621	0.120773	0.0850281	-0.220757	0.0754392	-0.204377	0.306707	-0.0981629	0.128571	0.179903	0.0747272	-0.244416	0.594223
CAVIN2	0.394673	0.274918	0.452363	1.07094	0.909821	0.272713	0.302848	0.243965	0.809587	0.377122	0.554877	0.554906	0.917821	0.662114	0.826484	0.856405	0.59643	0.315898	0.434378	0.449242	0.648501	1.07634	1.0001	0.680975	0.45735	0.613956	0.0365827	0.423591	-0.550137	-0.0722926	-0.454735	-0.0626851	-0.353932	0.867335	-0.531605	-0.45169	1.03537	-0.493493	0.179147	-0.227676	0.476963	-0.172302	0.0765715	0.689059	-0.241036	0.362772	-0.0497241	-0.297535	-0.545348
BAG2	0.188433	0.103755	0.0341017	-0.109131	-0.0181019	-0.315402	-0.206764	-0.00893058	-0.340798	-0.000512955	-0.296315	-0.242163	0.0749727	-0.206556	-0.258665	-0.179549	0.259827	0.239808	0.151774	-0.268778	0.0835245	-0.180409	0.046344	-0.245827	-0.348804	-0.236193	0.0259935	0.298381	0.280396	0.465098	-0.783533	-0.163109	0.644462	0.0570599	0.15932	-0.605742	0.606405	-0.586995	0.203007	0.366808	-0.220858	0.557268	0.517077	0.0549423	0.401426	0.540308	-0.304356	-0.186333	1.09703
BAG3	0.0494184	0.106718	0.153061	0.229309	0.259162	0.507411	0.137456	-0.049424	0.461948	0.400556	0.248258	0.193188	0.359126	0.589321	0.482255	0.451249	0.752544	0.649062	0.785039	0.341521	0.237484	0.193884	1.02903	0.181839	0.685765	0.781906	0.860545	0.355482	-0.627212	-0.580532	-0.301877	-0.424986	-0.600293	-0.087867	-0.594586	-0.489592	0.217219	0.563082	-0.220066	-0.0427328	-0.0965442	-0.35637	-0.136829	-0.428469	-0.36255	-0.21485	-0.302554	-0.139253	-0.4665
MAP4K4	0.133898	0.186136	-0.184144	-0.133575	-0.234482	-0.168321	-0.170381	-0.31288	0.122722	-0.538712	-0.357917	-0.288408	0.0498051	0.190806	-0.168491	0.0108631	-0.188307	-0.156065	-0.181387	-0.112773	0.103955	0.023771	0.097708	0.127839	-0.398001	-0.476862	0.228075	0.314408	0.349622	0.199258	0.344087	0.0458212	0.222167	-0.413732	0.484695	0.208648	0.0754916	0.0111901	0.0868457	-0.134099	-0.0670498	0.30511	-0.131107	0.228454	0.199107	-0.066133	0.206523	0.0890106	-0.0173745
MLYCD	1.02529	1.01265	0.553783	1.15238	1.14843	0.88802	1.00399	0.385757	0.427374	1.05905	1.00997	1.34485	0.437935	0.922729	1.0997	1.75384	1.09526	0.802929	0.831768	1.79082	0.829073	0.662372	0.861503	0.744573	0.402926	0.489579	0.818098	1.09033	-0.492079	-0.106291	-0.40147	0.20681	-0.41022	0.355818	-0.133106	0.0174551	-0.709916	-0.807682	-0.250708	0.486118	0.0532171	0.260266	-0.419346	0.148255	0.224495	0.136689	-0.0186208	0.154028	-0.831129
CRYZL1	-0.141049	0.0475245	-0.124573	0.0858705	-0.160873	-0.530335	-0.211735	-0.0715958	-0.0409352	0.00804004	-0.244098	-0.369787	0.128351	-0.109136	-0.235055	-0.342863	-0.271864	-0.260753	-0.61576	0.173259	-0.731461	-0.453115	-0.548949	-0.841462	-0.298498	-0.579225	-0.584538	-0.595922	0.119825	0.477674	0.170611	-0.182267	-0.0319441	-0.196772	-0.358607	0.0348472	0.292833	-0.308264	0.242165	0.261579	0.294483	0.544826	0.261479	0.616051	0.216447	0.482116	-0.0181533	0.154962	-0.244921
AIFM1	0.477424	0.429156	0.504966	0.549071	0.759094	0.393049	0.476817	0.371361	0.302023	0.422048	0.579252	0.712622	0.446396	0.580556	0.617675	0.579639	0.606123	0.577744	0.697428	1.04736	0.458261	0.924534	0.795075	0.743332	0.824242	0.845691	0.536184	0.955954	0.0408135	0.331595	-0.243588	0.0142374	-0.255835	0.219254	0.40212	0.255315	0.163238	-0.149649	-0.182057	0.177784	0.0663471	-0.306293	-0.155368	-0.0714009	-0.265323	0.266067	-0.251299	-0.141412	-0.39335
EML2	0.795579	0.137494	0.497407	0.315231	0.531366	0.526017	0.683577	0.210289	0.251584	0.304685	0.410705	0.420136	1.05999	0.485423	0.60708	0.373527	0.42426	0.415937	0.310106	0.495661	0.603254	0.562523	0.531768	0.737459	0.168439	0.351678	0.586901	0.997709	-0.329411	-0.244666	0.329946	0.649794	0.063887	0.242474	0.34613	0.269138	0.686211	-0.285975	0.029238	-0.313269	-0.090052	-0.14487	0.195898	0.386236	-0.30547	-0.0179441	0.214888	0.038578	-0.324367
GNA14	-0.116738	0.37379	0.0757827	-0.0739268	0.358915	-0.0231781	-0.0490401	-0.229163	-0.249691	-0.105205	0.191323	0.0412419	0.261709	0.0967465	0.301508	0.29198	-0.101047	0.00782332	0.243111	0.0789252	0.154311	0.0910756	0.00128273	-0.0534194	0.199353	0.57252	0.280012	0.389351	-0.214496	-0.0063278	0.231021	0.437444	0.00987263	0.837946	0.0661955	-0.184973	0.0956301	-0.28579	0.285116	0.288968	0.154808	0.192005	0.601277	0.0187474	-0.228255	0.318304	-0.349578	-0.188294	-0.334028
NUDT14	0.63458	0.517939	0.37128	0.578897	0.670511	0.883701	0.763193	0.616258	0.811162	1.14169	0.449787	0.215905	0.820403	0.620483	0.348252	0.319769	0.526025	0.555936	0.490414	0.454318	0.426382	0.542719	0.474235	0.520129	0.899727	0.776341	1.04189	1.00709	-0.124027	-0.138437	-0.129484	0.336249	0.00483607	0.522598	-0.34612	-0.0420013	-0.11087	-0.137051	-0.0355567	0.44703	0.278185	0.225865	-0.00425913	-0.302231	-0.518161	-0.0791382	-0.214756	-0.419702	-0.549083
BPNT1	0.311725	0.171008	-0.344907	-0.117918	-0.133699	-0.127642	-0.0345235	0.193764	0.230718	0.0295883	0.586482	0.557208	0.0463237	-0.115556	-0.124516	-0.0464432	0.044861	0.0516791	0.148541	-0.127863	0.0575507	0.114882	0.106813	-0.0278972	0.176417	0.159023	0.0414441	-0.225084	0.370052	0.299152	0.177533	-0.207676	-0.0319569	-0.436515	0.235536	0.00573185	-0.207849	-0.452605	-0.0543466	0.00763054	0.451396	-0.075119	0.200476	-0.17061	0.25867	-0.0398576	-0.411199	0.378503	0.11748
FADS2	0.209982	0.0730243	-0.0790232	0.25657	0.110931	-0.00846461	-0.168916	-0.64177	-0.630957	-0.641369	-0.256076	-0.0821756	-0.386256	-0.0786437	-0.225509	-0.35734	-0.390194	-0.276747	-0.48833	-0.394081	-0.787892	-0.708047	-0.639299	-0.772255	-0.226619	-0.139616	-0.066802	-0.19344	0.0254607	-0.214792	-0.346821	-0.0821497	0.119013	0.86584	-0.682407	0.738221	0.65711	-0.0484488	-0.44324	-0.0740923	-0.0878354	0.14057	-0.0692712	-0.861418	-0.371789	0.16532	-0.407499	0.854433	0.805439
DDAH2	-0.194025	-0.125724	-0.388272	-0.138467	-0.376113	0.0149247	-0.105796	0.642368	-0.170729	-0.119611	-0.289122	-0.174812	0.189397	0.826634	0.256886	0.242495	0.469161	0.481579	0.663356	-0.122557	-0.140606	-0.260043	-0.0766676	0.149534	-0.0893069	0.0549584	0.120054	0.0145125	-0.301807	0.726187	-0.0214784	-0.0229604	-0.365003	-0.266153	-0.442091	-0.343233	-0.0375373	-0.38606	0.264947	0.445276	0.364546	0.00758106	0.769883	0.582431	-0.165486	0.188302	0.223997	-0.151649	0.202965
ABHD16A	0.152609	0.246155	-0.188758	-0.0197717	-0.298943	0.0391293	0.231429	0.48448	0.585217	0.208649	0.326013	0.36783	0.239419	0.17914	0.498908	0.625937	0.0793335	0.102824	0.0887567	0.406624	0.221605	0.337435	0.474876	0.434798	0.333971	0.110489	0.0559794	-0.0569636	0.27793	-0.0408253	0.443999	-0.304418	0.168091	-0.295473	0.142998	0.338444	-0.195213	0.172645	0.312335	0.123993	-0.529162	-0.224811	-0.0287894	0.590396	0.0836934	0.434048	-0.195764	-0.0860024	-0.0941423
C6orf47	0.255667	0.261188	0.260788	0.331765	0.200258	0.705033	1.09454	0.652939	-0.00612489	0.603327	0.162987	0.0881461	0.230765	0.0319434	0.140388	0.265996	0.261769	0.242448	0.262562	0.238588	-0.0337351	0.141626	0.143652	-0.00206775	-0.241314	-0.0957656	0.522222	0.646446	0.0318151	0.154236	0.0618466	0.529552	0.135768	0.550915	-0.390963	-0.0510022	0.235969	-0.0281356	0.108364	0.256193	0.828197	0.425441	0.629041	0.625109	0.252297	0.142886	0.304294	0.315742	-0.0934531
TXNDC12	-0.290954	0.0149997	-0.150168	-0.0795853	-0.0895078	0.255558	0.34597	0.0830474	-0.278912	-0.0882283	-0.153682	0.0588081	-0.123169	-0.172151	0.125088	0.187002	-0.388126	-0.334812	-0.0315929	-0.408518	-0.194193	0.0546564	-0.0356887	-0.0935413	-0.283791	-0.170016	0.124177	-0.356296	0.222286	0.0906733	0.614756	-0.253146	0.250605	-0.132188	-0.10724	-0.405783	-0.0302678	0.112732	0.411971	0.161229	0.232371	-0.396992	0.271511	-0.220528	0.52088	0.671656	0.155515	-0.085401	-0.146774
SYF2	-0.335149	0.0716565	-0.141721	-0.199503	-0.0152219	0.259476	0.357966	0.0820037	-0.0696132	-0.0861807	-0.196549	0.0253539	-0.262579	-0.260338	-0.186728	-0.164725	-0.465489	0.250118	-0.308785	-0.453484	-0.282793	-0.179426	-0.222937	-0.345142	-0.306189	-0.00529973	0.38903	-0.188482	0.08147	0.131194	0.253787	0.155854	0.269664	0.539378	0.0967809	-0.201476	0.275189	0.178347	0.243576	-0.00035287	0.476069	0.134165	0.486857	0.130131	0.136963	0.14944	0.268515	0.107862	-0.155567
EFEMP2	-0.213135	-0.1009	0.464699	0.218949	0.315139	0.807794	1.07281	0.853909	-0.00993447	-0.467172	-0.398699	-0.101691	0.196916	-0.644237	-0.330615	-0.294903	-0.197665	-0.16737	-0.135397	-0.281017	0.796701	0.383384	0.432171	0.168099	0.270345	0.325045	0.708117	0.862619	-0.0292953	-0.45674	-0.174444	0.54957	0.479067	0.159193	0.140296	0.572091	-0.239871	-0.373038	-0.238396	0.330866	-0.411971	-0.00641151	-0.607508	-1.08959	-0.515177	-0.112272	-1.00766	0.234002	0.169563
MBD3	-0.00659017	-0.564646	-0.440233	-0.99105	-0.790935	0.490015	0.201923	-0.414476	-0.0476682	0.955139	-0.0115397	-0.395446	-0.722862	-0.428005	-0.23446	0.482885	-0.93181	-0.950233	-0.648033	-1.0463	-0.0532327	-0.096144	0.0101043	-0.07478	-0.134871	-0.368011	-0.703016	-0.508873	-0.0286119	-0.0108223	-0.415684	0.162037	0.00153845	0.740339	-0.0147586	-0.688109	-0.355641	0.457152	0.109143	0.380895	0.090484	0.584708	-0.0976083	-0.243622	0.60577	-0.149947	0.330216	0.585876	1.0875
TOP3B	0.762623	0.477243	-0.433171	-0.138588	-0.268921	-0.774517	-0.639237	-0.203398	-0.357305	-0.0671328	-0.0599007	0.0964327	0.534285	0.270676	0.522881	0.383684	0.707673	0.746953	1.04926	-0.0506394	1.57459	1.5942	1.68997	1.5761	-0.182358	-0.203687	-0.348463	-0.236969	-0.545545	-0.525012	-0.42603	-0.147988	-0.38388	-0.119287	-0.417068	-0.127643	-1.0304	-0.239629	0.163547	-0.556389	0.158129	-0.573703	-0.494396	0.474174	0.320302	0.575339	0.597987	0.449083	-0.956982
NUDT3	0.862602	0.558435	0.394911	-0.0765693	0.0947582	0.139289	0.241347	0.366738	0.699695	-0.0272064	0.131556	0.293239	0.355133	0.20549	0.194306	0.102978	0.261214	0.204089	0.230102	0.356689	0.296417	0.379938	0.443211	0.695026	0.274545	0.392826	0.674748	0.826465	0.249412	0.657541	0.304515	0.059615	0.016379	-0.145044	-0.252346	-0.11739	0.205217	0.306623	0.200782	0.271893	0.157399	0.327084	0.102308	0.118609	-0.1016	0.0922163	-0.0109634	0.0880881	0.0528165
AGR2	-0.11613	0.0399995	-0.0979932	0.304147	0.320961	0.499234	0.464653	-0.0183164	-0.221859	0.254972	0.0181966	0.302692	-0.443002	-0.137203	-0.196276	0.105323	-0.494792	-0.515659	-0.379247	-0.200436	-0.549483	-0.848706	-0.853205	-0.831877	-0.924349	-0.892244	-0.666594	-0.528983	-1.50613	-1.40313	-1.32881	-1.44634	-1.50814	-1.81051	-0.870989	-1.1712	-1.67802	-1.67265	-1.63237	-1.5372	-1.46933	-1.62423	-1.51099	-1.83326	-1.69132	-1.68011	-1.54618	-1.62848	-1.89777
NDUFB10	1.49578	0.653437	1.0214	0.934858	0.991531	0.631279	0.816313	0.746805	0.545238	0.983195	0.563919	0.750823	0.637063	0.910337	1.16132	0.699495	1.37434	0.871094	1.20182	1.33258	0.77406	0.841349	0.672983	1.35441	1.16143	1.27744	0.6795	1.38559	-0.246969	-0.338451	0.35524	-0.442207	-0.286087	-0.518228	-0.120195	-0.441518	-0.355194	-0.7635	-0.415862	-0.533421	0.33918	-0.401767	-0.0794898	-0.485994	-0.811395	-0.460651	-0.0488485	-0.660825	-0.28972
CLPTM1	-0.09766	-0.291064	-0.187742	-0.164881	-0.171063	0.0662844	0.171123	0.666992	0.360029	0.314108	-0.104938	-0.433328	-0.102181	-0.0398508	-0.0710775	-0.146094	0.0240488	0.18488	0.364255	-0.0960732	-0.0681434	0.19276	0.470947	-0.032799	0.28936	0.297991	-0.0691374	-0.0147184	-0.120752	-0.332638	0.458304	0.0152304	-0.039877	-0.155975	-0.00689665	0.1878	-0.16108	-0.127441	-0.191163	-0.378503	-0.0575009	-0.491341	0.4129	-0.177853	-0.195742	-0.468417	0.203244	-0.276982	-0.248517
ZBED1	0.643894	1.04433	0.334496	0.405854	0.052914	-0.449611	-0.494397	-0.160445	0.185907	-0.529157	-0.00984856	0.0208197	-0.0463623	-0.0660907	0.179054	0.308454	0.240179	0.27065	0.159213	0.405396	0.214345	0.279488	0.233375	0.213039	-0.433536	-0.354802	-0.15475	-0.192604	0.464989	0.427262	-0.0390335	0.939269	0.44866	0.52973	0.768632	-0.0346621	0.30487	-0.297066	1.04368	0.328511	0.50323	0.164881	0.210033	0.497838	0.495374	0.618724	0.621497	0.394766	-0.193534
MOCS2	-0.334072	-0.0842525	0.0880248	0.260797	0.386286	0.479742	0.279229	-0.0267417	-0.219844	-0.0273078	-0.103529	0.0586024	0.581062	-0.00633249	-0.0236984	-0.0548741	-0.141181	-0.0560502	-0.0522017	-0.0340573	0.223253	0.107251	0.0307259	-0.0327062	-0.200995	-0.108118	-0.199123	-0.103391	0.217291	0.116956	-0.200249	-0.410614	-0.133321	-0.62227	-0.119786	0.116239	0.14573	0.170911	-0.216446	-0.475827	-0.569572	-0.420571	-0.46015	0.121493	-0.0220808	-0.0649365	0.0877581	-0.242238	-0.207726
TOMM40	0.534088	0.812286	-0.124451	-0.0816309	0.104708	0.224003	0.264877	-0.0966355	0.528216	0.23318	0.466104	0.39115	-0.0249516	0.232638	0.2794	0.00131404	0.223527	0.161227	0.128409	0.658957	0.161905	0.139829	0.155176	0.128791	-0.0292061	0.0393022	0.549688	0.69629	0.144449	-0.119569	-0.202629	0.357591	0.131458	0.675562	0.352753	0.794551	0.160832	0.0934803	0.301585	-0.130926	0.379947	0.0348379	-0.134668	0.0577526	0.295988	0.163914	-0.0146387	0.00558873	-0.0833355
PEX11B	-0.0346687	-0.158631	-0.205385	-0.260348	-0.144732	0.337831	0.0949419	0.355821	0.413802	-0.0727981	0.0872119	-0.153456	0.70398	0.0416439	-0.195848	-0.127901	0.03235	0.409428	0.386281	0.202407	-0.112924	-0.126921	-0.125935	-0.333191	0.218974	0.454561	0.113775	0.157241	0.533971	0.56362	0.00750954	0.435065	0.741401	-0.116066	0.284657	-0.0630841	0.805031	-0.247255	0.539238	0.152938	0.628678	0.440961	0.494573	0.112976	0.410158	0.452256	-0.445959	0.000767782	0.138354
PAK4	-0.121461	0.18162	0.528203	-0.368442	0.0320418	0.352782	0.394813	0.0478962	-0.212019	0.310828	-0.0539917	-0.0915008	-0.148062	-0.0540634	0.0173634	-0.167523	0.191065	0.141634	0.0840873	0.384653	-0.0748037	0.156061	0.180839	0.00751247	0.185108	0.32024	0.0142195	0.0613414	0.165557	-0.302619	0.424057	0.218701	-0.0750543	0.286495	0.132509	-0.327894	0.586989	-0.240956	0.0607158	-0.0369942	0.197956	0.0857459	0.115436	-0.325316	0.336101	-0.447187	0.102095	0.39282	-0.215986
CHEK2	0.0790186	0.277788	0.738347	0.943379	1.0537	0.964334	0.866214	0.0957579	0.11968	0.331605	0.368236	0.339685	0.202087	0.955364	0.782284	0.780689	0.345309	0.421726	0.375961	0.436538	0.811904	0.703562	0.802271	0.91145	-0.1253	0.075273	0.281619	-0.0496811	0.172277	-0.0594178	-0.169637	0.250582	-0.363567	-0.0869925	-0.119945	0.3794	0.0207736	0.510315	-0.245027	-0.0701021	-0.151245	-0.450276	-0.426158	-0.0266835	-0.0530671	0.0257739	0.128611	0.180081	-0.222037
ACTL6A	-0.273995	-0.42728	-0.485947	-0.372062	-0.44571	-0.357501	-0.414289	-0.41397	-0.144915	-0.219404	-0.116239	-0.0471939	-0.245449	-0.127443	-0.180735	-0.329334	-0.118813	-0.0248239	-0.0392748	-0.0683048	-0.367554	-0.283838	-0.29309	-0.211121	-0.469022	-0.43472	-0.145902	-0.338258	0.366335	0.173787	0.16662	-0.181995	0.00827345	-0.189148	0.0764708	0.174334	0.170999	0.439846	0.0802148	0.0301755	-0.378506	0.101858	0.136778	-0.114984	0.125148	0.00928318	0.132444	0.437953	0.512846
NSD2	0.400248	0.434686	-0.422525	-0.314242	-0.347181	0.0247547	-0.284094	0.295796	0.43063	-0.202279	0.30045	0.2068	-0.221789	-0.0012167	0.297329	-0.109341	0.228487	-0.0202941	-0.067518	-0.307276	-0.423595	-0.189213	-0.396299	-0.516608	0.0104584	0.589888	0.146774	0.290072	-0.0711389	-0.559049	-0.46077	-0.117563	0.209294	-0.147975	-0.318647	-0.11346	-0.344331	-0.908929	-0.404809	-0.360208	0.144819	0.351728	-0.215131	-0.312208	-0.913797	-0.353758	0.20183	-0.33494	-0.596279
CYB5A	-0.49692	-0.275081	-0.615618	0.0969843	-0.0121158	-0.653025	-0.804829	-0.43261	0.468344	-0.318085	0.345923	-0.0337588	-0.528642	-0.0982078	-0.335773	-0.226163	-0.360815	-0.385584	-0.820664	-0.34488	-0.0832129	-0.0802862	-0.344531	-0.424255	-0.260618	-0.244219	-0.182421	-0.0185129	0.156397	0.500336	0.228388	0.0708238	-0.328141	0.26878	-0.395296	-0.0839224	0.105483	-0.114935	0.0131136	0.559128	0.0454532	0.0311053	0.759995	-0.234346	-0.453951	0.61836	-0.0316496	-0.278903	0.163742
ADH1B	0.214553	0.561454	0.449242	2.17149	1.71744	0.488434	0.575961	0.257646	1.71512	0.483569	0.142361	0.0640171	1.54611	1.26163	-0.121058	0.35645	0.117646	0.953457	-0.0436701	1.81285	0.848459	1.00071	0.162823	0.0212486	0.778539	0.991027	0.349226	0.426275	-0.803128	-0.984488	-0.582201	-0.724167	-0.74452	1.34253	-0.681093	-0.919393	0.193239	-1.43752	-1.09674	-0.89666	0.993404	-0.786816	-0.758597	-0.114065	-0.536281	-0.626741	-0.280642	-0.524003	-0.497983
LDHA	-0.241162	-0.00383023	0.909356	0.183549	0.0540335	0.838697	0.692935	1.12437	0.372199	1.19409	0.459411	0.535495	0.659266	0.00584716	0.0260185	0.666448	0.037773	0.766871	0.760008	-0.178773	1.47587	0.0904879	0.237136	0.240439	0.721203	1.15054	0.521153	0.00277405	-0.0878521	-0.960888	-0.308527	-0.484001	-0.584317	-0.028854	-0.146096	-0.431679	-0.329271	-0.588064	-0.646107	-0.552796	-0.26177	-0.574778	-0.538068	-0.74544	-0.916484	-0.767382	-0.213617	-0.659581	-0.259772
ALDH1A1	0.350298	-0.242412	-0.123751	-0.107831	-0.158292	0.777542	0.77481	0.0452539	0.718272	0.853537	-0.149075	0.119639	0.833675	0.402365	0.0840476	0.086364	0.493453	0.85082	0.473503	0.0944035	0.0323812	-0.0568254	-0.254636	0.0433161	0.404248	0.666878	0.0612548	-0.0544989	-1.31254	0.493291	-0.313382	-0.540751	-0.880251	-0.196478	-0.498598	-0.200937	-1.03002	-0.279333	-0.821353	-1.27027	-0.319747	-1.17887	-0.307197	0.832293	-0.821413	-1.32326	-0.526547	-0.911665	-0.635758
GLUD1	-0.227536	-0.0868887	-0.190582	-0.24069	-0.120579	-0.285213	-0.189382	-0.0822016	-0.0621555	-0.151248	-0.307322	-0.26753	-0.00545793	-0.216501	-0.289474	-0.462829	0.107639	0.0674093	0.0221971	-0.0599167	-0.22968	-0.229407	-0.338549	-0.171973	-0.0436372	-0.0891095	0.100127	0.401904	-0.135253	0.114741	0.197842	-0.256442	-0.18177	-0.17508	-0.139019	-0.0513635	0.345776	0.145638	-0.460577	-0.0863014	-0.279124	-0.0181929	-0.350898	0.185539	-0.26892	-0.0609806	-0.00560478	-0.404611	-0.282115
CYB5R3	0.150184	0.404884	0.251355	0.141205	-0.0125105	0.266285	0.0117992	0.691263	0.0927409	0.00176904	0.317349	0.0884076	0.792265	0.39769	0.190412	0.244882	0.393202	0.759279	0.170309	0.440452	0.288978	0.15767	0.81493	0.299372	0.830062	0.337717	0.697166	0.319318	0.153107	-0.396608	0.0185401	-0.217376	-0.0102175	0.268798	-0.275394	0.149374	0.709958	-0.297143	0.159101	0.251306	-0.175586	0.0683667	-0.0526911	-0.303181	-0.0697141	0.00957146	0.0266202	-0.518347	-0.181982
GSR	-0.264356	-0.0732424	0.0323415	0.23281	0.329212	0.0274156	-0.105133	-0.0284501	-0.122298	0.0918061	-0.117255	-0.0371575	-0.0380298	0.00663731	-0.268449	-0.170519	-0.220064	-0.156437	-0.211615	-0.0636412	0.313328	-0.156464	-0.0192824	-0.150494	0.0731285	0.0054837	0.176733	0.133579	-0.279355	-0.256383	0.142096	0.168689	-0.0749588	-0.160074	-0.0234697	0.298177	-0.2289	-0.223916	0.0967048	-0.0719958	0.145441	-0.308348	-0.0525345	0.268286	-0.143893	0.127837	-0.140444	-0.467086	-0.276496
MT-CO1	2.05889	1.22759	1.13479	1.49199	1.39756	1.39422	1.35617	1.68454	1.13857	1.16834	0.991695	0.992535	1.21548	1.77107	1.95496	1.19845	1.67257	1.33084	1.52269	1.1273	1.37056	1.70611	1.42776	1.90403	1.44587	1.4607	1.00422	1.21715	-0.495436	-0.556126	0.327396	0.150456	-0.167227	-0.235938	-0.153421	0.562202	-0.418401	-0.285747	-0.476717	-0.453535	-0.395691	-0.361433	-0.31573	-0.226134	-0.104126	0.151969	0.00363764	-0.559376	-0.525209
MT-CO2	1.41837	0.461516	0.744454	0.954419	1.2077	1.63757	1.70008	0.873284	0.775454	0.942368	0.82272	1.11052	0.950322	1.44182	1.5692	1.01374	1.44219	1.19333	1.03462	1.43495	1.0752	1.211	0.829792	1.90974	1.47688	1.63006	1.08541	1.81014	-0.435106	-0.676689	-0.786053	-0.0678843	-0.305731	-0.318564	0.171443	-0.184826	-0.415698	-0.592958	-0.377153	-0.773997	-0.560232	-0.76176	-0.581881	-0.150673	-0.421119	-0.286546	-0.382214	-0.926013	-0.321439
SOD1	0.621166	0.236402	0.600487	0.914313	0.263877	0.605015	0.269732	0.393029	0.369561	0.489905	0.187518	-0.0660312	0.664515	0.334951	0.444617	0.41823	0.435116	0.595187	0.686796	0.326928	0.864853	0.771875	0.783243	0.515189	0.647746	0.595339	0.271666	0.0748132	-0.624765	0.33146	-0.259759	-0.366995	-0.000592046	0.29247	0.230085	-0.191252	0.637661	-0.498385	0.119506	-0.363227	-0.267424	-0.186366	-0.00612945	0.486627	-0.320975	0.0685002	-0.46187	-0.137392	-0.0675167
CP	-0.0145614	-0.160122	-0.0587545	-0.181997	0.483288	-0.50393	-0.251848	-0.523636	-0.105243	-0.187417	0.244547	0.0540872	0.0292607	0.246923	-0.0596573	-0.322971	-0.187777	0.0818359	-0.430272	0.587666	-0.0651145	-0.363934	-0.394276	-0.288824	0.111107	-0.408813	-0.713876	-0.251997	-0.402315	-0.0827167	-0.252461	1.82891	0.331571	0.624325	-0.187789	0.38182	-0.480186	-0.332921	0.659584	-0.739294	1.20456	-0.0720836	0.465967	0.848947	-0.566018	0.451372	0.545308	0.201099	-0.206864
F13A1	-0.483232	-0.253209	-0.772284	-0.697553	-0.789509	-0.378716	-0.515026	-0.157108	-0.250923	-0.295209	-0.642298	-0.5212	-0.373228	-0.214748	-0.593158	-0.560667	-0.635688	-0.228899	-0.435786	-0.506735	-0.39787	-0.534892	-0.648721	-0.580339	-0.0365403	-0.269674	-0.358122	-0.703502	-0.983661	-0.355251	-0.00415162	0.414677	-0.373114	-0.209044	-0.991235	0.215393	-0.503999	-0.285283	0.0867912	-0.444746	0.392632	-0.137903	0.474218	0.967928	-0.926619	-0.184718	0.299581	-1.03337	-0.886066
PNP	-0.273645	-0.478879	0.0552843	-0.366743	-0.0645905	-0.755803	-0.200243	-0.235814	0.0883601	0.135338	0.0343952	-0.0400638	-0.517847	0.292939	0.218562	-0.188488	-0.445914	-0.318283	-0.559405	0.064756	-0.182797	-0.403107	-0.79515	-0.182234	-0.738223	-0.288037	-0.948293	-0.0729067	0.00948829	-0.37028	0.937157	-0.128672	0.492793	-0.299428	0.0447041	0.16213	0.807809	0.0700568	0.0938027	-0.319776	0.280805	-0.387041	0.190489	-0.388155	0.361324	0.259571	0.0909959	0.367885	-0.424454
HPRT1	-0.413674	-0.439071	-0.818853	-1.01965	-0.610496	-0.838818	-0.586659	-0.64718	-0.170664	-0.394607	-0.290897	-0.2969	-0.661663	0.0640317	0.0438607	-0.142627	-0.547759	-0.452934	-0.869618	0.0581176	-0.0368052	-0.127707	-0.330933	-0.566793	0.049427	-0.272561	-0.089628	-0.294602	0.519866	0.0706177	0.654813	-0.450041	0.202229	0.474254	0.745599	0.55418	0.545386	0.050993	-0.549425	-0.133158	-0.0684762	0.421606	0.184342	-0.159556	-0.444231	0.178882	-0.129675	-0.242578	-0.517302
GOT2	1.55568	0.671013	1.25401	1.03846	1.09227	1.08718	1.55975	1.45172	1.2506	1.1425	0.603968	1.21409	1.42815	0.769925	0.826019	0.587099	1.28903	0.841761	1.18012	1.18985	0.877355	0.902185	0.653764	1.25826	1.3617	1.67052	0.797897	1.28623	-0.461978	-0.717297	-0.440762	-0.935251	-0.948272	-0.792167	-0.477087	-0.243577	-0.946592	-0.632697	-1.01405	-0.237847	-0.942608	-0.356306	-0.751541	-0.544001	-0.904848	-0.724631	-0.539562	-0.751638	-0.898307
ABL1	-0.0243862	-0.0516887	0.126953	0.333965	0.429098	-0.119686	0.023282	0.182548	0.17386	0.169964	0.193812	0.188717	-0.176107	0.064454	0.389082	0.385726	0.229801	0.22376	0.395818	0.0333767	-0.0091604	0.0392667	0.0407736	-0.0779003	0.153869	0.264471	0.197795	0.0519176	0.0206572	0.666115	0.122941	-0.0532388	0.130265	0.0138271	-0.00139178	-0.0212043	0.0538732	0.260066	-0.0247124	-0.107346	0.528833	0.159419	0.548823	0.173161	0.120966	-0.106438	0.315504	0.115648	0.273291
EGFR	-0.338496	-0.145964	-0.303571	-0.217556	-0.250396	-0.212652	-0.278408	-0.0060141	-0.0978667	-0.481571	-0.272179	-0.239189	0.39912	0.325969	0.585811	0.528075	0.465359	0.26015	0.216573	0.120602	0.561225	0.426127	0.372894	0.263998	-0.0421681	0.0655949	0.435647	0.126613	0.0840304	-0.14966	-0.00212028	0.0382256	0.0964845	0.0909779	-0.420922	0.0408317	0.252433	0.757826	0.113988	-0.187758	0.109184	-0.356351	0.145083	-0.0101407	0.104774	-0.126719	-0.126317	0.354631	-0.0515778
PGK1	0.117625	0.347295	0.253984	0.776117	0.671606	0.869819	0.556966	1.27419	0.685611	0.419256	0.125258	0.261897	0.680984	0.117739	0.381911	1.00275	0.0274319	0.706751	1.00728	0.422609	1.43682	0.702253	0.424502	0.220347	0.72313	1.18288	0.610892	0.633472	0.246331	-0.392229	-0.413332	-0.442978	-0.375608	-0.342595	0.183387	0.0627598	0.240113	-0.53774	0.101894	-0.675505	-0.369863	-0.769326	0.000807463	-0.419077	-0.234323	-0.398401	-0.459229	-0.357553	-0.441759
AK1	1.16227	1.64066	0.217926	1.10808	1.12766	1.60983	1.50826	1.9887	1.38758	2.17697	0.822212	0.577152	0.906558	0.846819	0.73512	2.15677	0.735752	1.18479	1.8007	0.578322	1.63816	0.768129	0.968298	0.40161	1.44423	1.76502	0.724365	0.392834	-1.57997	-1.23805	-1.44738	-1.63464	-1.21876	-1.34093	-0.204753	-0.896112	-1.07233	-1.63034	-1.20299	-1.80328	-1.68769	-1.54093	-1.27137	-0.961365	-1.30615	-1.12798	-0.684963	-1.19675	-1.26419
C1R	0.295189	0.150485	-0.0613677	-0.0395126	0.0946614	-0.318778	0.0349454	0.000211686	0.0499902	0.45245	0.317672	0.222888	0.435703	0.0604301	0.127071	-0.023349	-0.217166	0.0656535	-0.472296	0.570186	-0.177503	-0.327038	-0.343224	-0.233444	0.933809	0.200893	-0.273407	-0.180081	0.0308316	-0.171386	0.218145	1.18291	-0.0325893	0.0440439	0.597205	0.606781	-0.299479	-0.554135	-0.184366	0.11447	0.588838	-0.108926	-0.0537756	0.281946	-0.417357	0.0334327	-0.220461	-0.130593	0.303394
HP	0.208531	-0.0698624	-0.755935	-0.364088	1.28081	-0.779215	-0.906262	-0.919703	-0.241111	0.656776	-0.473297	-0.768854	-0.336617	-0.231883	-0.433832	-0.568196	-1.21021	0.340714	-1.00563	1.00486	-0.51987	-0.825804	-1.00158	-0.853551	0.799808	-0.33917	-0.810686	-0.393927	-0.397244	-0.47408	-1.19765	1.94513	-0.9005	-0.471699	-0.673439	0.589018	-1.22304	-0.792585	-1.6681	-1.41492	0.836729	-0.294959	-0.972562	-0.731782	-2.07118	0.40242	-0.828278	0.35503	-0.433426
HPR	0.454776	0.416192	-0.140754	-0.19797	0.496225	-0.34717	-0.256098	-0.394378	0.314888	0.106695	0.226644	0.131153	0.354415	0.155482	0.0621343	0.168557	0.157435	0.377319	0.153973	0.832843	0.446719	0.238788	-0.0331552	0.396007	-0.355375	0.0631854	-0.0482478	0.325785	-0.125243	0.0122663	-0.0052148	1.56454	0.0168506	0.112418	0.146375	0.566973	0.228838	-0.246938	-0.238054	-0.428048	0.767399	-0.234631	0.368899	0.477975	-0.695053	0.197244	0.817038	0.327304	0.320462
F9	0.136585	0.224017	0.225572	0.604228	0.93381	0.272966	0.228148	-0.0734655	0.160333	0.104208	0.778571	0.762841	0.00770013	0.817143	0.716047	0.675859	0.460598	0.533798	0.711229	1.08082	0.647733	0.366963	0.397878	0.36168	-0.395005	-0.254057	0.307724	0.451768	-0.0352128	0.033582	0.309792	1.83555	0.75016	0.599768	-0.232491	0.741907	0.267626	-0.112511	0.648227	0.262999	1.33361	0.406757	0.872488	0.399786	0.668142	0.983798	0.370353	1.11324	0.000814237
F10	-0.0720419	0.698285	0.232516	1.14281	1.51985	0.255729	0.172768	1.29772	0.744152	0.214998	0.585915	0.465144	0.360819	0.849934	0.550103	1.23553	-0.211261	0.311176	0.249612	1.35959	0.807819	0.228269	0.0947155	0.380569	0.946475	0.927413	0.469409	0.666878	-0.462208	-0.297385	0.0937921	1.78745	0.648901	0.875051	-0.133566	0.134063	0.246695	-0.492991	0.160687	-0.0322797	1.02682	0.0511252	1.88915	0.173419	-0.214856	0.185159	0.25428	0.326758	-0.159283
CFD	0.315745	0.53758	-0.28543	0.130879	0.34116	1.20551	1.15781	0.0203001	0.595089	0.181986	0.68919	0.555599	1.52369	0.123882	-0.114287	0.123019	0.387921	0.648505	0.435014	0.517851	0.257162	-0.0491909	0.103989	0.12613	0.632693	0.226734	0.988078	0.733001	-0.382934	-0.257797	-0.0367666	1.09463	0.355889	0.123208	-0.0461476	-0.023027	-0.290957	-0.598278	-0.0849174	0.0394595	0.82972	0.0840456	0.98197	0.105984	-0.212264	0.105343	-0.0152843	-0.0617911	-0.363056
PLG	-0.19849	-0.150254	-0.113625	-0.358594	-0.0723145	-0.250406	-0.359343	-0.313849	-0.279393	0.403396	-0.148876	-0.314183	0.244193	-0.0674309	-0.110144	-0.446864	-0.226522	-0.215036	-0.306815	-0.301004	-0.270929	-0.590237	-0.570858	-0.0493685	0.0577639	0.0249337	-0.583389	-0.00511318	-0.568597	-0.252698	-0.401492	-0.124063	-0.426211	-0.308987	-0.178674	0.0323428	-0.806125	0.144726	-0.551495	-0.934538	-0.0645156	-0.835183	-0.239612	0.10665	-0.528785	-0.475915	-0.177999	-0.459593	-0.633471
F12	0.50985	0.421446	0.0823057	0.114187	0.202086	0.00345018	0.29879	-0.160759	0.00202993	0.264199	-0.103942	0.240611	0.504662	0.580659	0.208785	0.014787	0.172408	0.0461412	-0.004565	0.276323	0.321718	0.103683	0.197925	-0.0153356	0.476092	0.784199	0.298231	0.253836	-0.113354	-0.326904	-0.305915	0.756895	0.551777	0.100141	-0.705349	-0.201094	-0.211475	0.26215	0.0199379	-0.00598846	0.785066	0.0583989	0.100499	0.412398	-0.408095	-0.312869	-0.222044	-0.694327	-0.109292
PLAU	-0.223692	-0.067245	-0.0390003	-0.179722	-0.191511	-1.02535	-0.838236	-0.112014	-0.0426664	-0.449481	-0.290411	-0.0489512	-0.407408	-0.0661584	0.163859	0.5856	-0.50304	-0.650878	-0.562007	-0.613741	-0.499394	-0.471265	-0.633886	-0.601663	-0.100416	-0.66016	-0.0117226	0.0063588	0.480605	-0.0314036	1.05319	0.429648	0.260886	-0.498306	0.40634	0.78305	0.143006	0.52935	0.390337	0.0373567	-0.639673	-0.434577	0.327356	-0.272817	0.0880526	0.491979	-0.105155	-0.448437	-0.121845
CFB	0.176082	-0.23643	-0.371134	-0.310983	-0.30522	-0.496084	-0.206079	-0.48937	-0.306941	9.68146e-07	0.100826	-0.356992	0.313626	0.100414	-0.320384	-0.24559	-0.752556	-0.665291	-0.644181	-0.602306	-0.489475	-0.562745	-0.79232	-0.659757	-0.115147	-0.33627	-0.263069	-0.112766	-0.165778	-0.143053	0.0421042	1.53115	0.259579	0.627277	-0.0357113	0.561057	-0.520468	-0.351128	0.544233	-0.231993	1.42276	0.00384842	0.173323	0.20921	-0.607405	0.760787	0.122232	0.171308	-0.124159
ADA	-0.646266	-0.423131	-0.228251	-0.0824905	0.540296	-0.319218	-0.711652	-0.132259	-0.299835	-0.284106	-0.533784	-0.40377	-0.415038	-0.583376	-0.864251	-0.989063	0.151853	0.143444	0.0655843	-0.255222	-0.204945	-0.479415	-0.342909	-0.36088	-0.0889606	-0.279355	-0.270467	-0.367048	-0.297959	-0.470461	-0.230667	-0.550594	-0.32198	0.048616	-0.317553	-0.197583	0.274347	-0.447365	0.0950203	0.173872	0.4219	-0.464	-0.318686	0.549076	-0.576936	0.169672	-0.671692	-0.16359	-0.520148
CA1	1.93172	0.805254	0.916959	0.28139	1.43962	0.0322663	2.05727	0.137373	1.36755	0.884259	1.03407	0.553293	0.174002	1.82388	1.2406	0.417271	0.139852	0.712201	0.285524	1.45569	1.94845	0.89956	-0.14298	0.301741	0.69942	1.60704	0.178639	2.11596	-0.651296	-0.469606	0.31143	0.509284	0.209526	0.481543	-0.808856	0.327014	-0.458582	0.500375	-0.0295255	-0.546033	0.602799	-0.0524612	-0.148038	-0.351066	-0.345657	-0.226845	-0.248831	-0.221839	-0.285495
CA2	1.30756	0.747527	1.25382	1.00127	1.9474	0.471339	1.80158	1.47313	1.85108	1.23776	1.11262	1.13906	0.626508	1.43446	1.01854	0.599053	0.367945	0.884641	0.520536	1.39586	1.09559	1.12653	0.613087	0.629626	1.03983	1.53708	0.357538	1.71946	-0.670236	-0.571108	-0.190921	0.0853687	-0.292388	0.0641443	0.637691	0.0512948	-0.778465	-0.143566	-0.565209	-0.927389	-0.164773	-0.604266	-0.498847	-0.528625	0.331195	-0.354858	-0.790624	-0.411273	-0.420684
ASS1	-0.0131658	-0.317299	0.0819004	-0.630798	-1.05298	0.0720399	0.254042	-0.16833	-0.280344	0.486005	0.134964	-0.656096	0.0975432	-0.344478	-0.293645	-0.38225	0.0664437	0.156582	-0.115594	-0.11896	-0.713941	-0.434834	0.246464	-0.165495	-0.298781	-0.135642	-0.345322	0.0552497	-0.539888	-0.514593	-0.999811	-0.894378	-0.00811215	0.0395174	-0.0738715	1.17554	-0.561048	-0.785516	-0.956526	-0.293703	-0.624177	-0.336766	-1.04224	-0.220466	-0.755479	1.04076	-0.228141	-0.896931	-0.506524
OAS1	0.929579	0.980708	0.318214	0.305705	0.319102	0.695016	0.587554	0.727495	0.379209	-0.13341	0.147587	0.260791	0.368156	0.352173	0.303157	0.2778	0.141773	0.421538	0.061845	0.836352	0.447965	0.960985	0.132321	0.294965	0.0790285	0.171959	0.64038	0.209054	-0.283073	-0.0888177	-0.102399	1.04184	0.351335	0.398002	0.17933	-0.076983	-0.846671	0.177652	-0.624097	0.16712	0.40865	0.0922217	-0.194262	1.09374	-0.298156	0.260912	0.123489	-0.365625	-0.448716
SERPINC1	0.30524	0.156083	-0.117013	-0.087877	0.0104269	-0.429044	0.00100197	-0.0292619	-0.0458541	-0.221327	-0.00854343	-0.0480504	0.0104389	0.334575	-0.0912202	-0.190957	-0.0510531	-0.106646	-0.281712	0.391289	-0.146319	-0.538212	-0.668987	-0.429533	0.102314	-0.0715181	-0.0864775	0.0410086	-0.208947	0.113511	-0.0383761	1.2216	0.563549	0.70506	-0.0746419	0.0137961	-0.0882056	-0.208734	0.291041	0.0369045	1.03824	0.202502	1.2679	0.298471	-0.0745552	-0.00438674	0.683036	-0.183738	-0.269825
SERPINA1	-0.211057	0.16621	-0.369729	0.13866	0.84893	-0.297903	-0.310242	-0.540429	-0.033736	-0.119608	-0.0594608	-0.0386852	-0.141962	0.305601	-0.0388597	-0.245347	-0.423743	-0.45864	-0.41443	-0.277848	-0.364833	-0.522203	-0.523446	-0.55711	0.23606	-0.515375	-0.582969	-0.784563	-0.36714	0.46807	-0.290337	1.91657	0.417154	0.873699	-0.287112	0.221501	0.0252032	-0.288131	-0.0293176	-0.0646428	1.78151	0.0103399	1.00313	0.519854	-0.391327	1.09382	0.625927	0.671755	-0.496049
SERPINA3	-0.456049	-0.196831	-0.264522	-0.382368	-0.199359	-0.336334	-0.0926607	-0.287505	0.0434238	-0.266524	-0.0979285	-0.147138	-0.166068	0.114942	-0.135402	-0.218019	-0.403644	0.0579872	-0.528524	0.409056	-0.231127	-0.436825	-0.454621	-0.364713	0.206302	-0.190875	-0.217208	-0.154802	-0.409763	0.261557	-0.415237	1.60796	0.0972159	0.359219	-0.277882	0.284597	-0.157468	-0.505769	0.358583	-0.224936	0.95637	-0.101425	0.379926	0.472677	-0.946906	0.2405	0.427959	-0.149535	-0.0381282
AGT	0.000481015	0.0529634	0.156568	-0.4313	0.0195132	-0.0622768	0.124174	0.126365	0.258937	0.142418	0.325707	0.132325	0.198134	0.666318	0.205251	-0.19985	-0.162842	-0.212198	-0.6045	0.244339	0.31098	-0.200305	0.0404893	-0.217055	-0.208557	-0.108656	-0.637972	0.131536	-0.423602	0.0165941	-0.653586	1.28348	0.770362	1.24564	-0.289662	-0.416508	-0.272073	-0.531417	0.647703	0.0125833	1.57523	0.326284	0.620569	0.50954	-0.448198	0.190222	1.1652	0.397286	0.00630033
C3	0.0567294	0.209654	1.16928	-0.0325033	0.0879634	-0.179693	0.342028	0.242222	0.0413238	0.200763	0.318884	-0.00303494	0.347909	0.45162	0.195867	0.0585727	0.141614	0.265152	-0.0363988	0.77468	-0.00704513	-0.0148542	-0.112011	0.147626	0.469279	0.172896	-0.491787	0.120807	-0.438762	-0.0663012	-0.178651	1.08784	0.657423	0.581173	0.0440962	0.187708	-0.568422	-0.647468	0.381856	-0.390761	1.06081	0.0694748	0.323246	0.425418	-0.500007	0.151445	0.511012	0.26841	0.199564
C5	0.21312	0.114135	0.145437	-0.00733183	0.404056	-0.0484606	0.169525	-0.00826482	0.294066	0.0379176	0.60923	0.186519	0.00257746	0.959789	0.198225	-0.00898935	0.0994003	0.186393	-0.284985	0.997737	0.415837	0.0705681	-0.0480824	0.35936	0.521056	0.552694	-0.285996	0.417328	-0.100024	-0.107017	0.210242	1.85446	0.518808	0.641289	0.0147079	0.203362	-0.314229	-0.465311	0.258505	-0.419846	1.04855	0.35634	1.31908	0.126703	-0.419171	-0.190818	0.627592	0.512245	0.0882905
CST3	-0.284888	0.0343064	-0.0253524	0.0694748	-0.0183922	-0.431824	-0.197393	-0.0646985	-0.20978	0.715631	0.101597	-0.0110258	0.36699	-0.0410017	-0.0283413	-0.371415	-0.104119	-0.13377	-0.0748253	0.00480958	-0.292249	-0.0427305	-0.175013	-0.358345	0.209476	-0.219761	-0.456704	-0.572247	-0.38242	-0.0865284	-0.257283	0.599823	-0.101576	0.481988	0.511051	-0.435647	0.0302784	-0.551956	-0.192031	-0.0742801	0.493308	0.0515579	0.578926	0.772389	0.16808	-0.17543	0.38787	-0.166247	-0.119794
KNG1	0.746926	-0.142226	-0.649224	-0.80882	-0.460411	-0.44185	0.284608	-0.709106	-0.781372	0.254133	0.0342037	0.0542568	0.463497	-0.343465	-0.797337	-1.09987	-0.167947	-0.347656	-0.698538	-0.0344419	-0.615613	-0.536921	-0.748713	-0.664887	0.703047	0.381933	-1.08255	-0.578824	-0.895181	-0.665479	-0.304172	0.302659	-0.393197	-0.654018	-0.286402	0.0357761	-0.708095	-1.12935	-0.465782	-1.19417	0.484079	-0.937138	-0.542907	-0.151095	-1.07813	-0.823381	-0.202125	-0.754847	-0.541863
NRAS	0.37517	0.424684	0.262523	0.321783	0.251672	0.467239	0.35288	1.15191	0.232569	1.03044	0.559507	0.113248	0.427547	0.443962	0.468136	0.45295	0.900953	0.689808	0.447814	0.553769	0.097204	0.138282	0.14532	0.106656	0.15093	0.208966	0.30378	0.285732	-0.0435502	-0.162004	-0.0983463	0.287274	-0.215878	0.030489	-0.024604	-0.18361	-0.143505	0.0029926	0.210796	-0.305719	0.142439	-0.234575	-0.121556	-0.0524763	0.270704	0.18208	-0.0152042	0.0978025	-0.424337
HRAS	-0.139847	0.608105	0.0609229	0.169686	0.211242	0.502651	0.464953	1.56022	0.0783666	1.62245	0.14197	0.208967	1.0149	0.428892	0.685614	0.908988	0.849111	0.605895	0.707703	0.11916	1.10823	0.837154	1.3468	1.13442	-0.0764034	0.00951072	0.428704	0.322581	0.25872	-0.0812209	-0.689821	-0.509653	-0.587695	0.0954317	-0.137324	-0.602079	-0.110462	-1.13706	0.170022	-0.094201	-0.221801	-0.0532198	0.0214445	0.47799	-0.155941	-0.127913	0.284159	-0.326444	-0.0674458
KRAS	-0.0243296	1.46001	0.415652	0.0927605	0.0864646	1.18442	1.29763	1.42654	0.879085	1.02329	0.530044	0.877621	0.258276	-0.0685425	0.164849	0.607081	0.32135	0.400287	0.335818	0.212881	1.17157	0.652363	0.802183	0.330666	0.219307	0.36248	0.298632	0.155682	-0.752053	-0.70787	-0.707804	-0.489121	-0.119463	-0.370644	-0.129415	-0.230599	-0.628014	-0.507561	-0.243994	-0.315044	-0.600323	-0.409076	-0.571132	-0.0948149	0.191295	0.123017	-0.241683	-0.147274	-0.748159
TGFB1	-0.293887	-0.194603	0.0394432	0.100964	0.0246979	-0.347375	-0.260867	-0.607909	-0.0509899	-0.0819232	0.62896	0.689463	-0.302126	-0.107436	-0.100826	-0.219367	-0.153776	-0.228337	-0.257364	-0.173611	-0.297295	-0.204823	-0.124325	0.00738315	0.689553	0.712184	0.0904009	0.121429	0.210923	0.194639	0.263674	0.770623	0.433548	0.0588557	0.288926	0.146952	0.253603	0.951054	0.587838	0.124507	0.206366	-0.502949	0.0449722	-0.163197	0.0198018	-0.297522	-0.304959	0.25627	0.354606
IGKV1D-12	-0.192898	0.208987	0.430667	-0.21363	0.359127	-0.279697	-0.0915907	-0.557014	-0.362685	-0.470012	-0.0238679	-0.465636	0.367597	0.259419	0.467813	0.339931	0.230528	0.693284	0.433638	0.330942	-0.769815	-0.804938	-1.08286	-0.337243	0.238597	0.0304991	-0.898949	-0.60992	-0.312293	0.00574662	-0.0743478	2.10764	0.756574	0.758928	0.0339862	0.278877	-0.103996	-0.412251	0.303828	-0.122874	1.4008	0.375533	1.21335	0.928358	-0.141904	-0.513582	1.95071	0.312594	-0.0875881
IGKV3-20	0.473734	0.501722	0.239302	-0.800239	-0.0529205	-0.951936	-0.344291	1.13457	0.882497	0.203293	0.0691448	-0.288586	0.425686	0.239604	-0.000332561	-0.0624302	-0.191561	-0.452446	-0.517621	0.314051	-0.348457	-0.400265	-0.438597	-0.135196	0.624975	0.0868883	0.348826	0.554257	-0.620506	-0.250569	-0.166149	1.81113	0.227662	0.32261	0.324512	0.225582	-0.812265	-0.819318	0.217914	-0.541691	1.23754	-0.0645193	0.557342	0.238107	-0.725621	-0.265661	-0.0246617	0.0415545	-0.55142
IGLV1-51	0.0213097	0.515696	0.172332	-0.472504	-0.132379	-0.16769	-0.138671	-0.118012	-0.1384	0.719208	0.70927	0.526919	0.2816	0.565562	-0.0389772	-0.504089	0.362283	0.41715	0.648838	0.321878	0.105934	-0.0869749	0.170315	0.0987524	0.136193	-0.0373382	0.252685	-0.357792	-0.0751811	-0.324765	0.397124	1.38519	0.282288	0.434438	-0.00554303	0.0906702	-0.23146	-0.712541	0.220697	0.267767	1.35073	0.325077	0.674951	0.29085	0.211748	0.218829	0.583251	0.455173	-0.0495628
CD4	-0.304936	-0.0274188	-0.0894679	-0.172121	0.0491308	-0.178343	-0.132177	0.201202	0.216407	0.0719666	0.207049	0.116718	-0.0251429	0.0121212	-0.072193	-0.0806357	-0.0155902	-0.152775	-0.262451	-0.104998	-0.328073	-0.345694	-0.203456	-0.653341	0.108701	-0.14986	-0.0416535	-0.021461	0.00495711	0.097478	1.02906	0.185421	0.199117	-0.312444	-0.0141921	0.20084	-0.149913	0.304529	0.147244	0.164774	0.466803	0.0830689	0.16858	0.643765	-0.242868	-0.212212	-0.481009	-0.336695	-0.508784
PIGR	-0.159585	-0.432923	-0.535102	-0.530551	-0.538799	-1.4801	-1.55196	-1.60863	-1.61483	-1.17733	-1.30628	-1.50129	-0.23009	-0.975304	-1.43667	-1.45377	0.0173669	-0.795755	-1.32002	-1.24544	-1.2035	-0.869242	-1.143	-1.06273	-1.4838	-1.12181	-0.188992	-0.38371	-2.02379	-1.64279	-1.81857	-0.635714	-1.78963	-1.83806	-2.2625	-1.20546	-2.07038	-2.09814	-1.13262	-1.98339	-1.6461	-1.30695	-1.82597	-1.53116	-1.28014	-1.50263	-1.81551	-1.67429	-1.75779
IGKC	-0.609757	-0.618518	-0.811904	-0.477064	0.127172	-0.186675	0.224947	-0.85209	-0.066651	0.0733736	-0.187997	-0.285571	-0.0643359	-0.134844	-0.612205	-0.522909	-0.622592	-0.705179	-1.00753	0.315167	-0.759171	-0.925415	-1.06372	-0.288996	0.517026	0.362251	-0.324562	-1.06098	-0.479128	0.00955882	-0.598498	0.971472	0.0677867	0.673166	-0.165224	0.28513	0.0704705	0.17646	0.478464	-0.218502	0.272023	-0.541368	-0.379978	0.679992	-0.196642	-0.00887226	-0.332775	-0.507675	-0.149318
IGHG2	-0.646474	-1.06639	-0.507788	-1.24077	-0.675162	-0.5075	0.860823	-0.461215	-0.750266	0.517786	-0.115033	-0.561185	1.20501	-0.389604	-0.542034	-0.419003	-0.3066	-0.487118	-1.01679	0.391794	-0.653981	-0.766046	-0.945383	-0.568299	0.55577	0.554615	-1.03202	-1.02507	-0.887039	-0.621281	-0.522232	1.61623	-0.140469	0.177962	0.389623	-0.314915	-0.755087	-1.08738	0.40306	-0.990532	0.829994	-0.744134	-0.339673	0.514094	-0.968082	-0.839398	0.56687	-0.702409	-0.51948
IGHG3	0.0602833	-0.0366679	-0.314872	-0.402543	-0.0221906	-1.17171	-0.442869	0.749372	-0.0157576	-0.311958	-0.306906	-0.836347	0.0662212	-0.296943	-1.07499	-1.1378	-0.150492	-0.483292	-1.15085	-0.0727501	-0.883931	-1.07903	-1.20257	-0.337742	0.359054	0.0704952	-0.344941	-0.0843788	-0.401261	-0.381392	-0.306146	1.48082	-0.852212	0.0175299	-0.25398	0.467156	-1.01746	-0.448344	-0.813543	-0.701861	0.750216	-0.477174	-0.685016	-0.344474	-1.11475	-0.798301	-0.227524	-0.718247	-0.605309
IGHG4	-0.888375	-0.564391	-0.637215	-0.496917	-0.51693	0.245393	0.943236	0.978235	-0.744314	-0.41712	0.570883	0.151934	1.06096	-0.821187	-0.666281	-0.703902	-0.699864	-0.570844	-0.286201	-0.041608	-0.211133	-0.286104	-0.215593	-0.212273	0.836907	0.983598	-0.823656	-0.517189	-0.842537	-0.647924	-1.34339	0.676042	-0.0927837	-0.670943	-0.0592796	-0.549267	-1.33646	-0.907043	-1.20996	-1.20799	-0.221293	-1.25016	-0.713222	-0.532679	-1.11512	-1.11458	-0.790213	-1.32668	-0.600343
IGHM	0.0546067	-0.0569339	-0.0942757	-0.191241	1.07716	-0.529257	0.826732	0.345806	0.283766	0.078078	0.16279	0.215655	1.00115	0.838064	0.0316135	0.117731	-0.0976488	-0.12982	-0.183644	1.34505	-0.144427	-0.107134	-0.533431	0.11666	-0.130737	-0.0152183	-0.11454	0.0849682	-0.395924	-0.0693537	-0.0245762	1.76294	0.17353	0.522955	-0.131478	0.25614	-0.648144	-0.52697	-0.198898	-0.397645	1.10981	0.533653	0.341545	0.458475	-0.465186	-0.0500215	0.83521	0.4326	-0.358346
IGHA1	-0.569967	-0.44758	-0.732378	-0.793817	-0.631145	-0.604858	-0.209896	-0.638315	-0.54245	0.648404	-0.217029	-0.447938	0.320298	-0.344672	-0.392259	-0.697199	-0.205607	-0.0360937	0.360445	0.172618	-0.513928	-0.706438	-0.695226	-0.218387	0.692256	0.911006	-0.574917	-0.403446	-0.946691	-0.682179	-0.38608	1.07337	0.226805	-0.519667	-0.484849	-0.343454	-1.04926	-1.12768	-0.256237	-1.06659	0.790401	-0.186694	-0.58605	-0.764838	-1.1251	-1.20614	-0.861809	-0.881054	-0.785159
HLA-B	-0.0848261	-0.0138987	0.470273	-0.13189	-0.189022	0.487165	0.152807	0.572015	0.545043	0.088515	-0.0615336	0.518403	0.279064	-0.633401	-0.680743	-0.583359	-0.436864	0.0786864	-0.465955	0.452982	0.254615	-0.321642	-0.376778	-0.621748	-0.0484036	0.938887	0.39982	0.13733	-0.172524	-0.211549	-0.0968951	0.366732	1.02549	0.268919	-0.260404	-0.368135	0.830652	-0.560632	0.464522	0.609093	0.0683445	-0.63353	0.873861	0.950252	-0.157232	0.132702	-0.429741	-0.701462	-0.463422
HLA-DRA	-0.478404	-0.989054	-0.138972	-0.0693569	-0.0499093	-0.157004	-0.140614	-1.49564	-0.968255	-1.09393	-0.760316	-0.78159	-0.272394	-0.211463	-0.712505	-0.749537	-0.796708	-0.985418	-1.0689	-0.549153	-0.738582	-0.248682	-0.627699	-0.676182	-0.675862	-1.07504	-0.538879	-1.55796	-0.194996	0.409224	0.842478	0.000387674	-0.241305	-1.34175	-0.139639	0.967391	-0.777343	-0.235198	-0.485758	-0.60283	0.0254386	-0.505012	-0.316999	1.02675	0.0162581	0.0919924	-0.780469	-0.913259	-0.761014
HLA-DQA1	0.0316187	0.17166	-0.372957	-0.293408	-0.131686	-0.531045	-0.177076	-1.07383	-0.629209	-0.055658	-0.212906	0.382278	0.620336	-0.053853	-0.569329	-0.824928	0.753453	0.190388	0.113748	-0.411707	-0.583097	-0.475401	-0.349265	-0.5673	-0.155785	-0.22025	-0.203441	-0.292584	-1.26024	1.04408	-0.282866	-0.303811	-0.690666	-0.875117	-0.660345	-0.654862	-0.86898	-0.174969	-0.543089	0.801352	-0.506944	-0.610224	0.0480442	-0.11204	-0.155785	-0.4374	-0.370924	-0.148361	-0.94652
HLA-DRB1	0.154371	0.288888	0.166333	0.346962	0.177378	-0.311054	-0.391785	-0.70264	-0.545703	-0.110694	0.228961	0.229901	0.124775	-0.0075638	-0.135491	-0.247193	-0.506196	-0.570549	-0.578952	-0.156233	-0.040333	-0.39268	-0.148886	-0.211424	-0.275202	0.135183	0.244738	0.145653	-0.120906	0.798095	-0.0909669	-0.194196	-0.201413	-0.281025	-0.638656	-0.431675	-0.1587	-0.310728	0.15667	0.80583	0.030667	-0.541956	0.691924	-0.49928	0.0478799	-0.100104	-0.323839	-0.499575	0.144853
HLA-DQB1	-0.289042	-0.00768873	-0.159796	0.114385	0.0848936	0.201224	0.22248	0.223351	0.209907	0.264621	0.0102975	0.223107	0.498802	0.531469	0.697239	0.771892	0.481184	0.379334	0.511796	0.0895002	0.270665	0.278641	0.38396	0.290151	-0.00402082	0.278137	0.198719	0.0386172	-0.0113199	0.00409982	0.591232	0.303875	-0.140529	-0.277356	-0.456097	0.148146	-0.519194	0.39981	0.336547	0.515266	0.35306	-0.402623	-0.0072922	0.691127	0.468381	0.0713724	-0.528934	-0.311259	-0.459151
HBZ	0.443793	0.13602	0.275321	0.676871	1.0194	0.69009	0.907937	0.738311	1.40739	1.19206	0.208708	0.464577	0.917781	1.67497	0.99425	0.916669	0.166528	1.26052	0.594552	1.16583	0.432935	0.329051	0.47668	1.77983	0.743761	0.940474	1.23677	1.57673	0.128244	0.372379	0.132096	0.25871	-0.0743797	0.282106	-0.14583	-0.0958608	-0.0975127	-0.0109392	0.0629667	-0.0999088	0.754826	0.168266	0.57106	-0.241246	0.0542702	0.0677017	-0.0473054	-0.13222	-0.0663519
HBD	0.533259	0.0462974	0.411128	0.963546	1.06033	-0.0579991	0.53388	0.248762	0.897626	0.502562	0.133294	0.253923	-0.386012	1.05011	0.598342	0.287823	-0.0135416	0.104798	-0.0324879	0.856717	0.997788	-0.00230753	-0.462403	0.436772	0.701183	1.54844	-0.169296	0.123461	-0.652358	-0.24326	-0.311754	0.639676	0.0290274	-0.0910456	-0.614602	-0.380874	-0.614835	0.80001	-0.25493	-0.317297	0.217992	-0.41626	-0.312842	-0.0311757	-0.524215	-0.334095	-0.0733552	-0.275548	0.398177
MB	0.260658	0.475517	0.941731	-0.0676534	0.112387	1.49126	0.534882	0.9608	0.77045	1.64491	0.440989	1.00094	0.665288	0.106362	0.90502	0.704646	0.122966	0.561527	1.10661	-0.240629	0.645574	-0.0616153	0.122167	0.221187	1.05858	1.45336	-0.405176	0.0405546	-2.86879	-2.60156	-2.82315	-2.3024	-2.27479	-2.68484	-2.00354	-2.42255	-2.69538	-2.74312	-2.64842	-2.63884	-2.49389	-1.8942	-2.34627	-2.49975	-2.734	-2.65268	-1.77382	-2.37755	-1.97329
COL1A1	-1.05776	-1.1668	-0.0459199	-0.342095	-0.96333	-1.24614	-0.768174	-1.79737	-0.166084	-1.51819	-0.2368	-1.01467	-0.306341	-0.93483	-0.940581	-1.10134	-0.752859	-1.09899	-0.591708	-0.905021	-1.32399	-1.20662	-1.30378	-0.0561022	-1.0792	-1.4929	-0.611293	-1.48518	-0.721934	-0.350243	-0.767906	-0.526098	-0.322543	-0.147736	0.215877	-0.00550963	-1.2274	-1.34965	0.149101	0.602402	0.313525	0.994103	-1.30169	-0.0703015	-1.03936	-0.462308	-0.641001	1.3376	-0.146722
COL3A1	-0.514355	-0.701586	0.316882	-0.545184	-1.33516	-0.881108	-0.856637	-1.48824	-0.00343847	-0.600223	-0.467386	-0.5466	-0.799223	-1.3967	-1.00411	-1.58733	-0.670704	-0.94191	-0.463781	-0.954283	-1.14588	-1.14744	-1.12878	0.26242	-1.09666	-1.2766	-0.644281	-1.00326	-0.588807	-0.213645	-0.562113	-0.545712	-0.684746	0.260265	0.437723	0.0587725	-0.802632	-1.6029	-0.145642	-0.212676	1.33035	0.627244	-0.374911	-0.339727	-0.408807	-0.292894	0.838146	0.306086	-0.198057
COL4A1	0.274506	0.174851	0.839011	0.45885	0.11842	0.177665	-0.109836	0.254694	0.556056	0.148827	0.332848	-0.102767	0.0191536	0.28179	0.421538	0.762711	0.275962	0.316909	0.504172	0.229791	-0.270625	-0.155454	-0.122963	0.876175	0.450782	0.389806	0.419422	0.388618	-0.31492	-0.209967	0.321862	-0.0300089	0.177384	-0.309852	-0.337242	0.0577292	-0.226773	-0.134757	0.055492	-0.390632	0.150654	-0.355776	0.0795722	-0.504717	-0.496108	-0.380973	0.314303	0.144927	0.22129
CRYAB	0.844129	1.25252	1.88201	0.803987	0.674542	1.42855	0.885307	1.77729	1.3054	1.91474	1.14832	1.28142	1.32314	0.873715	1.38126	1.13103	1.59474	1.20752	1.11741	0.666748	1.00351	0.771023	1.60669	1.19142	1.67254	1.26012	1.30995	1.35047	-1.60448	-1.24839	-1.66406	-1.31852	-1.27878	-1.37648	-1.14085	-1.14811	-1.40331	-1.76871	-1.6583	-1.19701	-0.560451	-1.34062	-1.42605	-1.28992	-1.45311	-1.09653	-1.1565	-1.12581	-1.68539
LMNA	-0.320342	-0.35768	-0.418955	-0.55644	-0.553357	-0.323739	-0.148801	-0.0888472	-0.46182	-0.181417	-0.40745	-0.544801	0.070264	-0.478898	-0.513987	-0.524754	-0.33958	-0.370754	-0.34119	-0.482088	-0.754219	-0.141992	-0.38494	-0.553072	0.0456764	-0.331035	-0.368006	-0.615193	0.0750288	0.0403634	-0.337704	-0.541545	0.552785	-0.299448	0.742984	0.0424271	0.762412	-0.345495	0.680671	-0.109645	-0.405324	0.148994	-0.315838	-0.0878207	0.480061	0.721055	0.242495	-0.849173	0.621309
SPTA1	1.7158	1.15744	1.11719	0.525645	1.37232	0.139308	1.79163	0.26331	1.3526	0.96562	1.05868	0.76704	0.101066	1.62077	1.42301	0.510265	0.298259	0.675459	0.29885	1.23353	1.48405	0.651847	0.180743	1.4344	0.465503	1.5603	0.328796	1.92403	-0.444168	-0.2925	-0.209697	0.865176	-0.182182	-0.0173576	-0.722909	0.215615	-0.637234	1.07426	-0.154734	-0.422761	0.136956	-0.362135	-0.146435	-0.141061	-0.367825	-0.327153	-0.195466	-0.312274	-0.211809
TNNC2	-0.753681	1.10731	0.168164	0.480663	0.346286	0.285702	0.485104	1.20131	0.426781	0.933963	0.285172	0.260849	0.581502	-0.12105	0.136267	1.07543	-0.0200972	0.183109	0.176165	0.0342435	0.711171	-0.173339	0.417313	0.111886	0.848266	1.62584	0.359133	0.367279	-1.78534	-1.5877	-1.83224	-1.05447	-1.63628	-1.40181	-1.16259	-1.5259	-1.65604	-1.64275	-1.08918	-1.69406	-0.720387	-1.27309	-1.0867	-1.44501	-1.69097	-1.60003	-1.01697	-1.57339	-1.45921
APOA1	-0.526065	-0.917271	-0.67862	-0.726334	-1.01218	-0.995583	-0.739209	-0.970296	-0.833036	-0.760186	-1.08685	-0.764039	-0.955741	-0.582895	-0.958244	-0.958615	-0.845701	-0.926528	-1.18593	-0.942227	-0.665075	-1.20941	-1.35234	-1.0635	-1.1184	-0.998731	-1.52011	-1.24864	-1.10858	-0.0792488	-0.955676	1.153	0.156084	0.296278	-1.05117	-0.975987	-0.161589	-0.661372	1.42955	-0.377256	0.202507	0.392733	0.211136	1.65246	-0.246315	-0.347895	0.63331	-0.6656	-0.0576594
APOE	-0.310011	-0.0978624	-0.290338	-0.201423	-0.101963	-0.0878402	-0.0412068	-0.387158	-0.333721	0.49851	-0.0490021	-0.282914	-0.370024	-0.271928	-0.499838	-0.669226	-0.70187	-0.688724	-0.666589	-0.582432	-0.35529	-0.332175	-0.393792	-0.353847	-0.132768	-0.339228	-0.757934	-0.337192	-0.505076	0.707652	-0.32231	1.43553	0.0940779	0.0890451	-0.0596036	0.0786	-0.167921	0.0547626	0.107236	0.358866	0.415798	0.0960756	0.173729	1.58516	-0.191841	0.161472	0.328232	-0.447251	-0.639379
APOA2	0.36426	-0.00421226	0.571877	0.36842	0.435902	-0.277196	-0.478945	-0.786966	0.349664	-0.0839349	-0.088886	-0.72833	0.186799	0.510032	0.128149	0.481533	-0.34481	-0.288721	-0.308481	-0.241238	-0.171991	-0.379928	-0.34742	-0.227242	0.4636	0.814434	0.300632	0.198999	-1.13604	-0.51902	-1.0986	0.0808058	0.17171	0.0408434	-0.495498	-1.18023	-0.999904	-0.539984	0.99766	-0.603229	-0.384113	-0.0324523	-0.0832933	0.809418	-1.03504	-1.08521	-0.0407857	-1.11671	0.521537
APOC1	-0.466986	-0.433543	0.543503	-0.442914	-0.124446	-0.442285	0.342486	-0.231145	-0.864471	-0.640946	-0.611992	-0.134872	-0.425568	-0.385446	-0.543111	-0.360562	-0.498999	-0.469531	-0.896302	0.533391	-0.620719	-1.11937	-1.33424	-0.121272	-0.144349	-0.0308775	-0.684905	-0.652608	-1.33178	0.280451	-0.909115	1.09217	-0.124511	0.124704	-0.803575	-0.978867	-0.765107	0.143354	1.62188	-0.474705	-0.0367267	0.133879	-0.249389	1.42546	-0.691727	-1.06741	0.89421	-1.03067	-0.144591
FGA	0.285829	1.01604	0.613585	0.846451	0.610037	0.379385	1.19968	0.255844	0.255981	0.25852	0.364791	0.254095	-0.451442	0.414308	1.51405	-0.100216	-0.353486	0.16989	-0.288292	0.852723	0.110104	-0.602809	-0.847174	0.604943	0.194562	0.0457515	-0.0512789	0.955473	-0.549035	-0.364399	-0.222214	2.07564	0.750887	0.59182	-0.0905092	0.525317	0.115106	-0.15937	0.0361892	-0.6392	0.794313	-0.104975	1.52433	-0.345432	-0.677709	0.0957956	0.483215	1.39812	-0.198504
FGB	-0.0501499	0.407928	0.412452	0.811835	0.288765	-0.330129	1.33647	-0.417998	-0.128939	0.254854	0.0152834	-0.240231	-0.284927	0.379882	1.64812	-0.0648611	-0.114462	-0.0796826	0.240511	0.479356	0.127594	-0.329269	-0.304742	1.30198	-0.0464201	-0.449244	-0.682117	0.689486	-0.468249	-0.330549	0.143404	2.53737	0.542642	0.277581	-0.165788	0.312261	0.0480342	0.0146008	0.358422	-1.1744	0.571172	-0.296984	1.83353	-0.322699	-0.727485	0.333925	0.872784	1.56911	0.211976
FGG	0.173432	0.651987	0.614617	0.942626	0.591486	-0.177579	1.1826	0.486756	0.469337	0.276909	0.445562	0.163383	0.365883	0.478723	1.58615	0.658234	-0.175616	0.396756	0.0105572	1.66201	0.256111	-0.321988	-0.502424	1.26488	-0.0155876	-0.361239	-0.156938	0.867608	-0.409708	-0.298259	0.21012	2.60295	0.476495	0.396178	-0.252493	0.538612	-0.113083	-0.22342	0.12286	-1.00447	0.848297	-0.0479853	1.92868	-0.323844	-0.603296	0.69197	0.535154	1.69804	0.0156867
GYPA	0.723871	0.693048	0.804176	1.14213	1.05164	0.0756766	0.794762	-0.417196	0.961861	0.0384808	0.855114	0.540591	-0.58935	1.30667	0.839172	0.383689	0.0975888	0.600229	0.381251	0.67102	0.93759	0.720192	0.4023	1.18083	0.482212	0.824976	0.717053	1.06331	-0.122669	0.15609	-0.108274	0.82822	0.542256	0.853492	-0.28549	-0.133122	-0.429971	-0.698678	1.48888	0.67138	0.48738	0.703261	0.581599	-0.110472	0.0492539	0.0491086	0.503964	0.195436	0.227019
SLC4A1	1.27833	0.838625	1.14952	0.680148	1.68912	0.208365	2.10419	0.090918	1.32543	0.912155	1.20784	0.936671	0.0316892	1.65883	1.46255	0.577031	0.415757	0.76746	0.43195	1.37133	1.68489	0.780665	0.0812273	1.61457	0.695381	1.89806	0.136009	1.96438	-0.44039	-0.289327	-0.125218	1.15313	-0.118242	-0.185995	-0.874143	0.296146	-0.471357	1.04204	0.00507398	-0.568529	0.315671	-0.455512	0.0801004	-0.203893	-0.319318	-0.184889	-0.0886766	-0.329312	-0.0520064
CRP	-1.12494	-0.870877	-1.53108	-0.685721	3.07204	-0.806987	-1.37363	-2.40051	-0.733433	-1.76974	-1.82423	-0.987722	-1.00726	-0.838687	-0.839578	-0.868619	-1.74377	0.25422	-1.34064	1.67222	-0.880659	-0.606095	-1.57864	-1.75448	-0.534782	-1.97756	-1.28788	-1.56472	-1.07579	-1.22867	-0.920785	3.17726	-1.31989	-0.769111	-1.08319	1.28273	-1.01372	-1.90142	-0.220827	-2.16571	0.370928	-0.797234	-1.10157	-1.1644	-1.1816	1.05519	-1.50808	1.38017	-0.847532
APCS	0.157134	0.27307	0.240239	1.04393	1.05484	0.176817	0.577156	0.787244	0.95233	1.4468	0.281863	-0.112451	-0.0724687	0.567569	0.133325	0.345621	0.126851	0.266721	-0.103127	1.14638	0.296902	0.0523155	-0.127917	0.674911	1.17695	0.81928	-0.0380923	0.339761	-0.302664	-0.486783	0.620998	1.05439	0.845226	0.0384786	-0.351865	1.12559	-0.361408	-0.819428	0.0840021	-0.763097	1.01392	-0.169833	-0.372302	-0.200821	-0.898181	-0.14887	-0.613056	0.790129	0.121373
C1QA	0.195779	0.331092	-0.200042	0.401866	0.341152	-0.80415	-0.408871	0.41108	0.0769648	0.737635	0.614262	0.453167	0.629001	0.247418	0.135716	0.402945	0.159122	0.18663	0.237868	0.371144	0.021864	-0.0550712	-0.136262	0.0368101	0.350137	0.244782	-0.12107	0.0589479	-0.00367115	-0.148057	0.748598	1.42203	0.117697	-0.0532636	-0.443919	0.231585	-0.64599	-0.123871	0.122174	-0.230376	0.819769	-0.0952786	1.07092	1.53883	-0.153335	-0.376547	-0.413209	-0.304985	-0.47239
C1QB	0.139853	0.241191	0.280464	0.714529	0.493005	-0.00877452	0.0314463	0.0428293	0.68193	1.07725	0.724313	0.565502	0.0725402	0.588447	0.182739	-0.110572	0.280812	0.286255	0.141573	0.672459	0.274021	0.242478	0.258196	0.230029	0.50073	0.289789	-0.0940442	-0.03242	0.0510075	-0.0841337	0.888794	1.58966	0.175618	0.289902	-0.113305	0.278083	-0.150496	-0.390431	0.318606	0.0314024	0.975638	0.308155	1.34764	1.52195	-0.21343	-0.409515	-0.419606	0.363003	-0.251627
C1QC	-0.0963556	0.378285	-0.221181	-0.438883	-0.411273	-0.603997	-0.420978	0.244207	-0.195392	0.461018	0.427658	0.156825	-0.0626264	0.504176	0.156561	0.109744	-0.0642388	-0.0892949	-0.144301	0.12528	0.108782	0.0766475	-0.0527296	0.0108976	0.814778	0.595438	-0.0153866	0.131462	0.0265761	-0.121736	0.624763	1.38135	0.147208	0.116617	-0.139229	0.264197	-0.40765	-0.443921	0.23975	-0.0497244	0.975303	0.0166182	0.803011	0.446622	-0.361186	-0.356436	-0.540948	-0.316944	-0.053448
C9	-0.173118	0.0835173	-0.548682	0.141219	0.759664	-0.192281	-0.276004	-0.624487	-0.0865968	0.058078	0.186138	0.235682	-0.163476	0.461957	-0.0791013	-0.283542	-0.379384	-0.616238	-0.439763	0.237353	-0.169573	-0.193717	-0.418246	-0.286678	0.0414961	0.175135	0.294155	0.287534	-0.155081	0.00741858	0.0925648	1.22647	0.496632	0.423905	-0.0318639	0.579306	-0.10151	-0.392711	0.3798	-0.158208	1.11885	-0.809619	1.62273	0.313516	0.06484	-0.127209	0.0140353	0.0208885	-0.327351
APOH	-0.762006	-0.58415	-1.00706	-0.958805	-0.686985	-0.617559	0.798243	0.541285	-0.930358	0.568904	-0.663944	-0.933988	0.67327	-0.573764	-0.399733	-0.641171	-0.824334	-0.88861	-1.07736	0.196162	-0.724243	-0.634191	-0.831641	-0.569844	0.764732	0.631143	-1.1985	-1.14603	-1.33386	-1.11334	-1.12794	0.447988	-0.0274607	-0.996831	-0.182422	0.0168928	-1.80431	-1.55961	-1.19503	-1.36299	-0.599019	-1.16484	-1.64424	-0.66588	-1.39956	-1.45015	-0.912775	-1.36863	-0.665806
LRG1	-0.26339	-0.0746865	-0.235245	-0.0863183	0.106712	-0.0407482	-0.38281	-0.95603	0.046343	-0.42853	-0.419814	-0.37478	-0.115278	-0.111093	-0.319562	-0.169862	-0.362779	-0.167718	-0.394409	-0.0892709	-0.172699	-0.44942	-0.295961	-0.440222	-0.363127	-0.215682	-0.175833	-0.0954794	-0.205747	-0.201827	-0.430219	2.01439	-0.0943843	0.214856	-1.01859	-0.43952	-0.124632	-0.625171	0.793829	0.0563153	0.492086	0.777441	0.689001	0.232239	-0.495296	1.35631	-0.191371	-0.069615	-0.0856595
FN1	-0.886713	-0.814596	-0.831557	-1.07582	-1.11995	-0.994856	-0.544134	-0.821837	-0.808995	-0.69806	-0.828005	-0.850473	-0.352775	-1.09542	-0.944659	-1.02624	-0.897889	-1.13849	-1.05093	-0.744164	-0.85169	-1.04728	-1.07628	-0.73011	-0.833359	-0.846445	-0.983768	-0.908313	0.0759425	-1.29173	0.316021	-0.175347	-0.316853	-0.88286	-0.347613	-0.438175	-0.604698	0.70849	-0.511974	-0.516553	-0.992837	-1.11362	-1.28211	-1.48687	-0.572305	-1.28465	-1.16443	0.538342	-0.336297
[truncated: 5,042 more rows]
[truncated: 59 more columns]

## Sheet: Table S3
Table S3：Proteins significantly upregulated or downregulated in UPS tumors compared to nontumors .
protein	log2FC	padj
PTMA	2.62005	9.36597e-14
PRMT6	1.73306	1.62296e-11
SPIRE1	1.67974	9.36597e-14
CLCNKA	1.62203	9.36597e-14
[truncated: 4,291 more rows]

## Sheet: Table S4
Table S4: Enriched upregulated pathways in UPS.
[truncated: 28 more rows]

[truncated: 15 more sheets:  Table S5,  Table S6,  Table S7, Table S8, Table S9, Table S10,  Table S11, Table S12, Table S13,  Table S14, Table S15, Table S16, Table S17, Table S18, Table S19]
